# Supplementary material for: 2-(tert-Butoxy­carbonyl­amino)-6-(1,3-dioxo-1H-2,3-dihydro­benzo[de]isoquinolin-2-yl)hexa­noic acid
Source: Acta Crystallogr Sect E Struct Rep Online. 2010 Apr 28;66(Pt 5):o1198–9. doi: 10.1107/S1600536810014935 (PMC2979163; doi:10.1107/S1600536810014935)
Supplement: Supplementary file 1 [file e-66-o1198-sup1.cif]

##############################################################################
###                                                                        ###
###        Electronic paper (Acta Crystallographica Section E)             ###
###                                                                        ###
##############################################################################
#                                                                            #
# This CIF contains the data in a paper accepted for publication in Acta     #
# Crystallographica Section E. It conforms to the requirements of Notes      #
# for Authors for Section E, and has been peer reviewed under the auspices   #
# of the IUCr Commission on Journals.                                        #
#                                                                            #
# Full details of the Crystallographic Information File format               #
# are given in the paper "The Crystallographic Information File (CIF):       #
# a New Standard Archive File for Crystallography" by S. R. Hall, F. H.      #
# Allen and I. D. Brown [Acta Cryst. (1991), A47, 655-685].                  #
#                                                                            #
# The current version of the core CIF dictionary is obtainable from          #
# ftp://ftp.iucr.org/pub/cif_core.dic. The current version number is 2.4.    #
#                                                                            #
# Software is freely available for graphical display of the structure(s) in  #
# this CIF.  For information consult the CIF home page http://www.iucr.org/  #
# cif/home.html                                                              #
#                                                                            #
# This file may be used for bona fide research purposes within the           #
# scientific community so long as proper attribution is given to the journal # 
# article from which it was obtained.                                        #
#                                                                            #
##############################################################################
                                             
data_global
_audit_creation_method     'form.cif (version 2.0)'
_journal_data_validation_number     ?
_journal_date_recd_electronic     2010-03-24
_journal_date_accepted     2010-04-23
_journal_name_full     'Acta Crystallographica, Section E'
_journal_year     2010
_journal_volume     66
_journal_issue      5
_journal_page_first     o1198
_journal_page_last     o1199
_journal_paper_category     QO
_journal_coeditor_code     SJ2760
_publ_contact_author_name     'Prof. Fun, Hoong-Kun'
_publ_contact_author_address
;
      X-ray Crystallography Unit
      School of Physics
      Universiti Sains Malaysia
      11800 USM, Penang
      MALAYSIA
;
_publ_contact_author_email     'hkfun@usm.my'
_publ_contact_author_fax     '604 6579150'
_publ_contact_author_phone     '604 6533652'
_publ_section_title
;\
2-(<i>tert</i>-Butoxycarbonylamino)-6-(1,3-dioxo-1<i>H</i>-2,3-\
dihydrobenzo[<i>de</i>]isoquinolin-2-yl)hexanoic acid
;
loop_
    _publ_author_name
    _publ_author_footnote
    _publ_author_address
    'Hoong-Kun Fun'
;
      Thomson Reuters ResearcherID: A-3561-2009.
;
;     X-ray Crystallography Unit
      School of Physics
      Universiti Sains Malaysia
      11800 USM, Penang
      Malaysia
;
    'Jia Hao Goh'
;
      Thomson Reuters ResearcherID: C-7576-2009.
;
;
      X-ray Crystallography Unit
      School of Physics
      Universiti Sains Malaysia
      11800 USM, Penang
      Malaysia
;
    'Zhenjun Qiu' ?
;
      School of Chemistry and Chemical Engineering
      Key Laboratory of Analytical Chemistry for Life Science
      Ministry of Education of China
      Nanjing University
      Nanjing 210093
      People's Republic of China
;
    'Yan Zhang' ?
;
      School of Chemistry and Chemical Engineering
      Key Laboratory of Analytical Chemistry for Life Science
      Ministry of Education of China
      Nanjing University
      Nanjing 210093
      People's Republic of China
;
data_I
_audit_creation_method     SHELXL-97
_chemical_name_systematic
;
2-(<i>tert</i>-Butoxycarbonylamino)-6-(1,3-dioxo-1<i>H</i>-
2,3-dihydrobenzo[<i>de</i>]isoquinolin-2-yl)hexanoic acid
;
_chemical_name_common     ?
_chemical_formula_moiety     'C23 H26 N2 O6'
_chemical_formula_sum     'C23 H26 N2 O6'
_chemical_formula_iupac     'C23 H26 N2 O6'
_chemical_formula_weight     426.46
_chemical_melting_point     ?
_symmetry_cell_setting     Monoclinic
_symmetry_space_group_name_H-M     'P 21'
_symmetry_space_group_name_Hall     'P 2yb'
loop_
    _symmetry_equiv_pos_as_xyz
    'x, y, z'
    '-x, y+1/2, -z'
_cell_length_a     5.1681(13)
_cell_length_b     15.427(4)
_cell_length_c     13.426(3)
_cell_angle_alpha     90.00
_cell_angle_beta     91.491(5)
_cell_angle_gamma     90.00
_cell_volume     1070.1(5)
_cell_formula_units_Z     2
_cell_measurement_reflns_used     3461
_cell_measurement_theta_min     3.04
_cell_measurement_theta_max     31.36
_cell_measurement_temperature     100.00(10)
_exptl_crystal_description     'block'
_exptl_crystal_colour     'colourless'
_exptl_crystal_size_max     0.215
_exptl_crystal_size_mid     0.202
_exptl_crystal_size_min     0.182
_exptl_crystal_density_diffrn     1.324
_exptl_crystal_density_meas     ?
_exptl_crystal_density_method     'not measured'
_exptl_crystal_F_000     452
_exptl_absorpt_coefficient_mu     0.096
_exptl_absorpt_correction_type     'multi-scan'
_exptl_absorpt_process_details     '(<i>SADABS</i>; Bruker, 2009)'
_exptl_absorpt_correction_T_min     0.9796
_exptl_absorpt_correction_T_max     0.9827
_exptl_special_details
;
The crystal was placed in the cold stream of an Oxford Cryosystems
Cobra open-flow nitrogen cryostat (Cosier & Glazer, 1986) operating
at 100.0(1)K.
;
_diffrn_ambient_temperature     100.00(10)
_diffrn_radiation_type     MoK\a
_diffrn_radiation_wavelength     0.71073
_diffrn_radiation_source     'fine-focus sealed tube'
_diffrn_radiation_monochromator     graphite
_diffrn_measurement_device_type
;
Bruker SMART APEX DUO CCD area-detector diffractometer
;
_diffrn_measurement_method     '\f and \w scans'
_diffrn_detector_area_resol_mean     ?
_diffrn_reflns_number     10037
_diffrn_reflns_av_R_equivalents     0.0352
_diffrn_reflns_av_sigmaI/netI     0.0316
_diffrn_reflns_theta_min     1.52
_diffrn_reflns_theta_max     27.49
_diffrn_reflns_theta_full     27.49
_diffrn_measured_fraction_theta_max     0.996
_diffrn_measured_fraction_theta_full     0.996
_diffrn_reflns_limit_h_min     -6
_diffrn_reflns_limit_h_max     6
_diffrn_reflns_limit_k_min     -20
_diffrn_reflns_limit_k_max     19
_diffrn_reflns_limit_l_min     -17
_diffrn_reflns_limit_l_max     17
_diffrn_standards_number     0
_diffrn_standards_interval_count     .
_diffrn_standards_interval_time     .
_diffrn_standards_decay_%     ?
_refine_special_details
;
 Refinement of F^2^ against ALL reflections.  The weighted R-factor wR and
 goodness of fit S are based on F^2^, conventional R-factors R are based
 on F, with F set to zero for negative F^2^. The threshold expression of
 F^2^ > 2sigma(F^2^) is used only for calculating R-factors(gt) etc. and is
 not relevant to the choice of reflections for refinement.  R-factors based
 on F^2^ are statistically about twice as large as those based on F, and R-
 factors based on ALL data will be even larger.
;
_reflns_number_total     2540
_reflns_number_gt     2320
_reflns_threshold_expression     I>2\s(I)
_refine_ls_structure_factor_coef     Fsqd
_refine_ls_matrix_type     full
_refine_ls_R_factor_all     0.0371
_refine_ls_R_factor_gt     0.0319
_refine_ls_wR_factor_gt     0.0794
_refine_ls_wR_factor_ref     0.0830
_refine_ls_goodness_of_fit_ref     1.039
_refine_ls_restrained_S_all     1.039
_refine_ls_number_reflns     2540
_refine_ls_number_parameters     291
_refine_ls_number_restraints     1
_refine_ls_hydrogen_treatment     mixed
_refine_ls_weighting_scheme     calc
_refine_ls_weighting_details
         'calc w=1/[\s^2^(Fo^2^)+(0.0471P)^2^+0.1369P] where P=(Fo^2^+2Fc^2^)/3'
_atom_sites_solution_hydrogens     geom
_atom_sites_solution_primary     direct
_atom_sites_solution_secondary     difmap
_refine_ls_shift/su_max     0.000
_refine_ls_shift/su_mean     0.000
_refine_diff_density_max     0.238
_refine_diff_density_min     -0.204
_refine_ls_extinction_method     none
_refine_ls_extinction_coef     ?
loop_
    _atom_type_symbol
    _atom_type_description
    _atom_type_scat_dispersion_real
    _atom_type_scat_dispersion_imag
    _atom_type_scat_source
    'C' 'C' 0.0033 0.0000
                         'International Tables Vol C Tables 4.2.6.8 and 6.1.1.4'
    'H' 'H' 0.0000 0.0000
                         'International Tables Vol C Tables 4.2.6.8 and 6.1.1.4'
    'N' 'N' 0.0061 0.0000
                         'International Tables Vol C Tables 4.2.6.8 and 6.1.1.4'
    'O' 'O' 0.0106 0.0000
                         'International Tables Vol C Tables 4.2.6.8 and 6.1.1.4'
_computing_data_collection     'APEX2 (Bruker, 2009)'
_computing_cell_refinement     'SAINT (Bruker, 2009)'
_computing_data_reduction     'SAINT (Bruker, 2009)'
_computing_structure_solution     'SHELXTL (Sheldrick, 2008)'
_computing_structure_refinement     'SHELXTL (Sheldrick, 2008)'
_computing_molecular_graphics     'SHELXTL (Sheldrick, 2008)'
_computing_publication_material
;
SHELXTL (Sheldrick, 2008) and PLATON (Spek, 2009)
;
loop_
    _atom_site_type_symbol
    _atom_site_label
    _atom_site_fract_x
    _atom_site_fract_y
    _atom_site_fract_z
    _atom_site_U_iso_or_equiv
    _atom_site_adp_type
    _atom_site_calc_flag
    _atom_site_refinement_flags
    _atom_site_occupancy
    _atom_site_disorder_assembly
    _atom_site_disorder_group
    O O1 0.5844(3) 0.09878(10) 0.34654(12) 0.0196(3) Uani d . 1 . .
    O O2 0.2687(3) 0.19431(9) 0.29685(12) 0.0162(3) Uani d . 1 . .
    O O3 0.4054(3) 0.22297(10) 0.73839(12) 0.0223(4) Uani d . 1 . .
    O O4 0.1240(3) -0.03594(11) 0.85133(11) 0.0220(3) Uani d . 1 . .
    O O5 0.2044(3) -0.08287(11) 0.24623(12) 0.0276(4) Uani d . 1 . .
    O O6 0.4014(3) -0.14959(11) 0.37506(12) 0.0237(4) Uani d . 1 . .
    N N1 0.2618(3) 0.09498(12) 0.79736(13) 0.0154(4) Uani d . 1 . .
    N N2 0.1589(3) 0.06803(11) 0.36137(13) 0.0145(4) Uani d . 1 . .
    C C1 0.4270(4) 0.16611(13) 0.80155(16) 0.0154(4) Uani d . 1 . .
    C C2 0.6260(4) 0.16820(14) 0.88308(16) 0.0152(4) Uani d . 1 . .
    C C3 0.7899(4) 0.23814(14) 0.89240(16) 0.0179(4) Uani d . 1 . .
    H H3A 0.7728 0.2848 0.8488 0.021 Uiso calc R 1 . .
    C C4 0.9847(4) 0.23901(15) 0.96853(17) 0.0205(5) Uani d . 1 . .
    H H4A 1.0956 0.2863 0.9748 0.025 Uiso calc R 1 . .
    C C5 1.0105(4) 0.17055(15) 1.03290(17) 0.0200(5) Uani d . 1 . .
    H H5A 1.1410 0.1716 1.0819 0.024 Uiso calc R 1 . .
    C C6 0.8428(4) 0.09837(14) 1.02641(15) 0.0163(4) Uani d . 1 . .
    C C7 0.8582(4) 0.02823(15) 1.09386(17) 0.0213(5) Uani d . 1 . .
    H H7A 0.9857 0.0281 1.1440 0.026 Uiso calc R 1 . .
    C C8 0.6875(4) -0.03981(16) 1.08636(17) 0.0224(5) Uani d . 1 . .
    H H8A 0.6989 -0.0853 1.1317 0.027 Uiso calc R 1 . .
    C C9 0.4951(4) -0.04085(15) 1.01006(17) 0.0198(4) Uani d . 1 . .
    H H9A 0.3801 -0.0871 1.0051 0.024 Uiso calc R 1 . .
    C C10 0.4767(4) 0.02633(14) 0.94287(15) 0.0163(4) Uani d . 1 . .
    C C11 0.2741(4) 0.02366(13) 0.86285(16) 0.0156(4) Uani d . 1 . .
    C C12 0.6468(4) 0.09776(14) 0.95005(15) 0.0144(4) Uani d . 1 . .
    C C13 0.0601(4) 0.09147(14) 0.71759(15) 0.0161(4) Uani d . 1 . .
    H H13A 0.0173 0.1500 0.6966 0.019 Uiso calc R 1 . .
    H H13B -0.0949 0.0654 0.7436 0.019 Uiso calc R 1 . .
    C C14 0.1460(4) 0.03956(14) 0.62756(16) 0.0165(4) Uani d . 1 . .
    H H14A 0.2178 -0.0154 0.6498 0.020 Uiso calc R 1 . .
    H H14B 0.2805 0.0711 0.5940 0.020 Uiso calc R 1 . .
    C C15 -0.0811(4) 0.02293(14) 0.55430(15) 0.0154(4) Uani d . 1 . .
    H H15A -0.2266 0.0013 0.5911 0.018 Uiso calc R 1 . .
    H H15B -0.1330 0.0776 0.5241 0.018 Uiso calc R 1 . .
    C C16 -0.0208(4) -0.04160(14) 0.47149(15) 0.0150(4) Uani d . 1 . .
    H H16A -0.1728 -0.0478 0.4282 0.018 Uiso calc R 1 . .
    H H16B 0.0158 -0.0977 0.5012 0.018 Uiso calc R 1 . .
    C C17 0.2092(4) -0.01458(13) 0.40848(15) 0.0133(4) Uani d . 1 . .
    H H17A 0.3611 -0.0081 0.4531 0.016 Uiso calc R 1 . .
    C C18 0.3572(4) 0.11921(13) 0.33550(15) 0.0145(4) Uani d . 1 . .
    C C19 0.4489(4) 0.26771(13) 0.28446(17) 0.0159(4) Uani d . 1 . .
    C C20 0.2696(4) 0.34116(15) 0.25217(18) 0.0209(5) Uani d . 1 . .
    H H20A 0.1394 0.3491 0.3011 0.031 Uiso calc R 1 . .
    H H20B 0.1883 0.3271 0.1891 0.031 Uiso calc R 1 . .
    H H20C 0.3678 0.3936 0.2460 0.031 Uiso calc R 1 . .
    C C21 0.5825(5) 0.28823(16) 0.38377(18) 0.0249(5) Uani d . 1 . .
    H H21A 0.7006 0.2423 0.4013 0.037 Uiso calc R 1 . .
    H H21B 0.4552 0.2936 0.4342 0.037 Uiso calc R 1 . .
    H H21C 0.6761 0.3417 0.3785 0.037 Uiso calc R 1 . .
    C C22 0.6367(4) 0.24803(15) 0.20234(17) 0.0189(4) Uani d . 1 . .
    H H22A 0.7565 0.2042 0.2247 0.028 Uiso calc R 1 . .
    H H22B 0.7299 0.2997 0.1861 0.028 Uiso calc R 1 . .
    H H22C 0.5424 0.2278 0.1444 0.028 Uiso calc R 1 . .
    C C23 0.2680(4) -0.08485(14) 0.33260(15) 0.0155(4) Uani d . 1 . .
    H H1N2 0.002(6) 0.0845(19) 0.351(2) 0.029(7) Uiso d . 1 . .
    H H1O6 0.451(6) -0.186(2) 0.330(2) 0.034(8) Uiso d . 1 . .
loop_
    _atom_site_aniso_label
    _atom_site_aniso_U_11
    _atom_site_aniso_U_22
    _atom_site_aniso_U_33
    _atom_site_aniso_U_12
    _atom_site_aniso_U_13
    _atom_site_aniso_U_23
    O1 0.0104(6) 0.0218(8) 0.0265(9) 0.0011(6) -0.0011(6) 0.0055(6)
    O2 0.0114(6) 0.0147(7) 0.0225(8) -0.0011(6) -0.0014(6) 0.0018(6)
    O3 0.0218(8) 0.0244(9) 0.0205(8) -0.0045(6) -0.0046(6) 0.0072(6)
    O4 0.0233(7) 0.0202(8) 0.0222(8) -0.0050(7) -0.0024(6) -0.0004(7)
    O5 0.0419(10) 0.0250(9) 0.0155(8) 0.0130(8) -0.0066(7) -0.0022(7)
    O6 0.0347(9) 0.0188(8) 0.0172(8) 0.0124(7) -0.0058(7) -0.0041(7)
    N1 0.0143(7) 0.0182(9) 0.0136(9) -0.0006(7) -0.0013(6) -0.0004(7)
    N2 0.0090(7) 0.0146(9) 0.0198(9) 0.0016(6) -0.0008(6) 0.0019(7)
    C1 0.0146(9) 0.0164(10) 0.0152(10) 0.0010(8) 0.0021(7) -0.0013(8)
    C2 0.0150(9) 0.0179(10) 0.0128(10) 0.0016(8) 0.0013(7) -0.0026(8)
    C3 0.0189(9) 0.0198(11) 0.0152(11) -0.0006(8) 0.0036(8) -0.0005(8)
    C4 0.0176(10) 0.0230(11) 0.0209(12) -0.0050(9) 0.0016(8) -0.0047(9)
    C5 0.0141(9) 0.0288(12) 0.0171(11) 0.0015(9) -0.0021(8) -0.0060(9)
    C6 0.0142(9) 0.0207(10) 0.0140(10) 0.0029(8) 0.0016(7) -0.0042(8)
    C7 0.0210(10) 0.0271(12) 0.0157(11) 0.0067(9) -0.0018(8) -0.0012(9)
    C8 0.0287(11) 0.0226(11) 0.0158(11) 0.0066(10) 0.0006(9) 0.0052(9)
    C9 0.0216(10) 0.0176(10) 0.0201(11) -0.0014(9) 0.0015(8) 0.0018(9)
    C10 0.0172(10) 0.0182(11) 0.0136(10) 0.0019(8) 0.0013(8) -0.0019(8)
    C11 0.0146(9) 0.0165(10) 0.0157(10) -0.0001(8) 0.0015(8) -0.0019(8)
    C12 0.0145(8) 0.0184(10) 0.0105(9) 0.0023(8) 0.0018(7) -0.0020(8)
    C13 0.0135(8) 0.0202(10) 0.0144(10) 0.0020(8) -0.0020(7) -0.0013(8)
    C14 0.0138(9) 0.0202(10) 0.0155(10) 0.0024(8) -0.0006(7) -0.0025(8)
    C15 0.0127(9) 0.0204(10) 0.0129(10) 0.0010(8) -0.0025(7) -0.0007(8)
    C16 0.0124(8) 0.0174(10) 0.0150(10) -0.0017(8) -0.0021(7) -0.0013(8)
    C17 0.0123(8) 0.0140(10) 0.0133(10) 0.0009(7) -0.0020(7) 0.0000(7)
    C18 0.0151(9) 0.0150(10) 0.0133(10) 0.0009(8) -0.0015(7) -0.0022(7)
    C19 0.0133(9) 0.0156(10) 0.0185(11) -0.0031(8) -0.0021(8) 0.0001(8)
    C20 0.0178(10) 0.0150(10) 0.0300(13) 0.0001(8) 0.0031(9) 0.0027(9)
    C21 0.0283(11) 0.0225(12) 0.0235(12) -0.0052(10) -0.0062(9) -0.0037(10)
    C22 0.0134(9) 0.0213(11) 0.0220(12) 0.0001(8) 0.0003(8) 0.0025(9)
    C23 0.0138(8) 0.0162(10) 0.0163(10) 0.0012(8) -0.0015(7) -0.0008(8)
_geom_special_details
;
 All esds (except the esd in the dihedral angle between two l.s. planes)
 are estimated using the full covariance matrix.  The cell esds are taken
 into account individually in the estimation of esds in distances, angles
 and torsion angles; correlations between esds in cell parameters are only
 used when they are defined by crystal symmetry.  An approximate (isotropic)
 treatment of cell esds is used for estimating esds involving l.s. planes.
;
loop_
    _geom_bond_atom_site_label_1
    _geom_bond_atom_site_label_2
    _geom_bond_site_symmetry_2
    _geom_bond_distance
    _geom_bond_publ_flag
    O1 C18 . 1.221(2) ?
    O2 C18 . 1.345(2) ?
    O2 C19 . 1.478(2) ?
    O3 C1 . 1.223(3) ?
    O4 C11 . 1.210(3) ?
    O5 C23 . 1.197(3) ?
    O6 C23 . 1.333(3) ?
    O6 H1O6 . 0.87(3) ?
    N1 C1 . 1.391(3) ?
    N1 C11 . 1.409(3) ?
    N1 C13 . 1.476(2) ?
    N2 C18 . 1.346(3) ?
    N2 C17 . 1.443(3) ?
    N2 H1N2 . 0.86(3) ?
    C1 C2 . 1.483(3) ?
    C2 C3 . 1.375(3) ?
    C2 C12 . 1.413(3) ?
    C3 C4 . 1.416(3) ?
    C3 H3A . 0.9300 ?
    C4 C5 . 1.369(3) ?
    C4 H4A . 0.9300 ?
    C5 C6 . 1.412(3) ?
    C5 H5A . 0.9300 ?
    C6 C7 . 1.412(3) ?
    C6 C12 . 1.422(3) ?
    C7 C8 . 1.373(3) ?
    C7 H7A . 0.9300 ?
    C8 C9 . 1.409(3) ?
    C8 H8A . 0.9300 ?
    C9 C10 . 1.376(3) ?
    C9 H9A . 0.9300 ?
    C10 C12 . 1.411(3) ?
    C10 C11 . 1.481(3) ?
    C13 C14 . 1.525(3) ?
    C13 H13A . 0.9700 ?
    C13 H13B . 0.9700 ?
    C14 C15 . 1.533(3) ?
    C14 H14A . 0.9700 ?
    C14 H14B . 0.9700 ?
    C15 C16 . 1.531(3) ?
    C15 H15A . 0.9700 ?
    C15 H15B . 0.9700 ?
    C16 C17 . 1.535(3) ?
    C16 H16A . 0.9700 ?
    C16 H16B . 0.9700 ?
    C17 C23 . 1.524(3) ?
    C17 H17A . 0.9800 ?
    C19 C22 . 1.518(3) ?
    C19 C21 . 1.519(3) ?
    C19 C20 . 1.520(3) ?
    C20 H20A . 0.9600 ?
    C20 H20B . 0.9600 ?
    C20 H20C . 0.9600 ?
    C21 H21A . 0.9600 ?
    C21 H21B . 0.9600 ?
    C21 H21C . 0.9600 ?
    C22 H22A . 0.9600 ?
    C22 H22B . 0.9600 ?
    C22 H22C . 0.9600 ?
loop_
    _geom_angle_atom_site_label_1
    _geom_angle_atom_site_label_2
    _geom_angle_atom_site_label_3
    _geom_angle_site_symmetry_1
    _geom_angle_site_symmetry_3
    _geom_angle
    _geom_angle_publ_flag
    C18 O2 C19 . . 119.64(15) ?
    C23 O6 H1O6 . . 110(2) ?
    C1 N1 C11 . . 124.98(17) ?
    C1 N1 C13 . . 118.66(17) ?
    C11 N1 C13 . . 116.34(17) ?
    C18 N2 C17 . . 120.08(16) ?
    C18 N2 H1N2 . . 120.3(19) ?
    C17 N2 H1N2 . . 119.6(19) ?
    O3 C1 N1 . . 119.54(19) ?
    O3 C1 C2 . . 123.03(19) ?
    N1 C1 C2 . . 117.42(18) ?
    C3 C2 C12 . . 120.60(19) ?
    C3 C2 C1 . . 119.87(19) ?
    C12 C2 C1 . . 119.53(18) ?
    C2 C3 C4 . . 119.9(2) ?
    C2 C3 H3A . . 120.1 ?
    C4 C3 H3A . . 120.1 ?
    C5 C4 C3 . . 120.3(2) ?
    C5 C4 H4A . . 119.9 ?
    C3 C4 H4A . . 119.9 ?
    C4 C5 C6 . . 121.33(19) ?
    C4 C5 H5A . . 119.3 ?
    C6 C5 H5A . . 119.3 ?
    C7 C6 C5 . . 122.71(19) ?
    C7 C6 C12 . . 119.0(2) ?
    C5 C6 C12 . . 118.3(2) ?
    C8 C7 C6 . . 120.9(2) ?
    C8 C7 H7A . . 119.6 ?
    C6 C7 H7A . . 119.6 ?
    C7 C8 C9 . . 120.1(2) ?
    C7 C8 H8A . . 119.9 ?
    C9 C8 H8A . . 119.9 ?
    C10 C9 C8 . . 120.2(2) ?
    C10 C9 H9A . . 119.9 ?
    C8 C9 H9A . . 119.9 ?
    C9 C10 C12 . . 120.7(2) ?
    C9 C10 C11 . . 119.34(19) ?
    C12 C10 C11 . . 119.91(19) ?
    O4 C11 N1 . . 119.69(18) ?
    O4 C11 C10 . . 123.53(19) ?
    N1 C11 C10 . . 116.78(17) ?
    C10 C12 C2 . . 121.35(18) ?
    C10 C12 C6 . . 119.01(19) ?
    C2 C12 C6 . . 119.64(19) ?
    N1 C13 C14 . . 112.33(16) ?
    N1 C13 H13A . . 109.1 ?
    C14 C13 H13A . . 109.1 ?
    N1 C13 H13B . . 109.1 ?
    C14 C13 H13B . . 109.1 ?
    H13A C13 H13B . . 107.9 ?
    C13 C14 C15 . . 111.26(16) ?
    C13 C14 H14A . . 109.4 ?
    C15 C14 H14A . . 109.4 ?
    C13 C14 H14B . . 109.4 ?
    C15 C14 H14B . . 109.4 ?
    H14A C14 H14B . . 108.0 ?
    C16 C15 C14 . . 114.07(17) ?
    C16 C15 H15A . . 108.7 ?
    C14 C15 H15A . . 108.7 ?
    C16 C15 H15B . . 108.7 ?
    C14 C15 H15B . . 108.7 ?
    H15A C15 H15B . . 107.6 ?
    C15 C16 C17 . . 113.53(17) ?
    C15 C16 H16A . . 108.9 ?
    C17 C16 H16A . . 108.9 ?
    C15 C16 H16B . . 108.9 ?
    C17 C16 H16B . . 108.9 ?
    H16A C16 H16B . . 107.7 ?
    N2 C17 C23 . . 111.83(17) ?
    N2 C17 C16 . . 110.37(16) ?
    C23 C17 C16 . . 110.26(17) ?
    N2 C17 H17A . . 108.1 ?
    C23 C17 H17A . . 108.1 ?
    C16 C17 H17A . . 108.1 ?
    O1 C18 O2 . . 125.83(19) ?
    O1 C18 N2 . . 123.60(19) ?
    O2 C18 N2 . . 110.57(16) ?
    O2 C19 C22 . . 110.18(17) ?
    O2 C19 C21 . . 109.53(18) ?
    C22 C19 C21 . . 113.24(18) ?
    O2 C19 C20 . . 102.83(15) ?
    C22 C19 C20 . . 109.78(18) ?
    C21 C19 C20 . . 110.79(18) ?
    C19 C20 H20A . . 109.5 ?
    C19 C20 H20B . . 109.5 ?
    H20A C20 H20B . . 109.5 ?
    C19 C20 H20C . . 109.5 ?
    H20A C20 H20C . . 109.5 ?
    H20B C20 H20C . . 109.5 ?
    C19 C21 H21A . . 109.5 ?
    C19 C21 H21B . . 109.5 ?
    H21A C21 H21B . . 109.5 ?
    C19 C21 H21C . . 109.5 ?
    H21A C21 H21C . . 109.5 ?
    H21B C21 H21C . . 109.5 ?
    C19 C22 H22A . . 109.5 ?
    C19 C22 H22B . . 109.5 ?
    H22A C22 H22B . . 109.5 ?
    C19 C22 H22C . . 109.5 ?
    H22A C22 H22C . . 109.5 ?
    H22B C22 H22C . . 109.5 ?
    O5 C23 O6 . . 124.0(2) ?
    O5 C23 C17 . . 125.09(19) ?
    O6 C23 C17 . . 110.91(17) ?
loop_
    _geom_torsion_atom_site_label_1
    _geom_torsion_atom_site_label_2
    _geom_torsion_atom_site_label_3
    _geom_torsion_atom_site_label_4
    _geom_torsion_site_symmetry_1
    _geom_torsion_site_symmetry_2
    _geom_torsion_site_symmetry_3
    _geom_torsion_site_symmetry_4
    _geom_torsion
    _geom_torsion_publ_flag
    C11 N1 C1 O3 . . . . 177.12(19) ?
    C13 N1 C1 O3 . . . . -1.5(3) ?
    C11 N1 C1 C2 . . . . -2.0(3) ?
    C13 N1 C1 C2 . . . . 179.44(17) ?
    O3 C1 C2 C3 . . . . 2.7(3) ?
    N1 C1 C2 C3 . . . . -178.21(19) ?
    O3 C1 C2 C12 . . . . -176.7(2) ?
    N1 C1 C2 C12 . . . . 2.3(3) ?
    C12 C2 C3 C4 . . . . 1.2(3) ?
    C1 C2 C3 C4 . . . . -178.20(19) ?
    C2 C3 C4 C5 . . . . 0.0(3) ?
    C3 C4 C5 C6 . . . . -1.0(3) ?
    C4 C5 C6 C7 . . . . -177.6(2) ?
    C4 C5 C6 C12 . . . . 0.8(3) ?
    C5 C6 C7 C8 . . . . 178.5(2) ?
    C12 C6 C7 C8 . . . . 0.0(3) ?
    C6 C7 C8 C9 . . . . 0.6(3) ?
    C7 C8 C9 C10 . . . . -0.2(3) ?
    C8 C9 C10 C12 . . . . -1.0(3) ?
    C8 C9 C10 C11 . . . . 179.6(2) ?
    C1 N1 C11 O4 . . . . -178.4(2) ?
    C13 N1 C11 O4 . . . . 0.2(3) ?
    C1 N1 C11 C10 . . . . 1.1(3) ?
    C13 N1 C11 C10 . . . . 179.68(17) ?
    C9 C10 C11 O4 . . . . -1.6(3) ?
    C12 C10 C11 O4 . . . . 179.0(2) ?
    C9 C10 C11 N1 . . . . 178.90(19) ?
    C12 C10 C11 N1 . . . . -0.5(3) ?
    C9 C10 C12 C2 . . . . -178.4(2) ?
    C11 C10 C12 C2 . . . . 1.0(3) ?
    C9 C10 C12 C6 . . . . 1.7(3) ?
    C11 C10 C12 C6 . . . . -178.95(18) ?
    C3 C2 C12 C10 . . . . 178.64(19) ?
    C1 C2 C12 C10 . . . . -1.9(3) ?
    C3 C2 C12 C6 . . . . -1.4(3) ?
    C1 C2 C12 C6 . . . . 178.03(18) ?
    C7 C6 C12 C10 . . . . -1.2(3) ?
    C5 C6 C12 C10 . . . . -179.66(19) ?
    C7 C6 C12 C2 . . . . 178.89(19) ?
    C5 C6 C12 C2 . . . . 0.4(3) ?
    C1 N1 C13 C14 . . . . 95.2(2) ?
    C11 N1 C13 C14 . . . . -83.5(2) ?
    N1 C13 C14 C15 . . . . 169.74(17) ?
    C13 C14 C15 C16 . . . . -170.05(18) ?
    C14 C15 C16 C17 . . . . -57.8(2) ?
    C18 N2 C17 C23 . . . . -82.3(2) ?
    C18 N2 C17 C16 . . . . 154.59(17) ?
    C15 C16 C17 N2 . . . . -59.8(2) ?
    C15 C16 C17 C23 . . . . 176.17(16) ?
    C19 O2 C18 O1 . . . . -13.6(3) ?
    C19 O2 C18 N2 . . . . 166.25(17) ?
    C17 N2 C18 O1 . . . . 2.5(3) ?
    C17 N2 C18 O2 . . . . -177.36(17) ?
    C18 O2 C19 C22 . . . . 69.9(2) ?
    C18 O2 C19 C21 . . . . -55.3(2) ?
    C18 O2 C19 C20 . . . . -173.11(18) ?
    N2 C17 C23 O5 . . . . -22.3(3) ?
    C16 C17 C23 O5 . . . . 100.9(2) ?
    N2 C17 C23 O6 . . . . 157.54(16) ?
    C16 C17 C23 O6 . . . . -79.3(2) ?
loop_
    _geom_hbond_atom_site_label_D
    _geom_hbond_atom_site_label_H
    _geom_hbond_atom_site_label_A
    _geom_hbond_site_symmetry_A
    _geom_hbond_distance_DH
    _geom_hbond_distance_HA
    _geom_hbond_distance_DA
    _geom_hbond_angle_DHA
    _geom_hbond_publ_flag
    N2 H1N2 O1 1_455 0.86(3) 2.17(3) 3.008(2) 166(3) yes
    O6 H1O6 O3 2_646 0.87(3) 1.84(3) 2.695(2) 166(3) yes
    C3 H3A O5 2_656 0.9300 2.4100 3.331(3) 169.00 yes
    C7 H7A O5 1_656 0.9300 2.4500 3.183(3) 136.00 yes
