# Supplementary material for: 2-(tert-Butoxy­carbonyl­amino)-6-(1,3-dioxo-1H-2,3-dihydro­benzo[de]isoquinolin-2-yl)hexa­noic acid
Source: Acta Crystallogr Sect E Struct Rep Online. 2010 Apr 28;66(Pt 5):o1198–9. doi: 10.1107/S1600536810014935 (PMC2979163; doi:10.1107/S1600536810014935)
Supplement: Supplementary file 2 [file e-66-o1198-Isup2.hkl]

# 
# h,k,l, Fc-squared, Fo-squared, sigma(Fo-squared) and status flag 
# 
data_I
_shelx_title ' mo_z7_0m in P2(1) (100K)' 
_shelx_refln_list_code          4 
_shelx_F_calc_maximum      100.69 
_exptl_crystal_F_000       452.00 
_reflns_d_resolution_high  0.7698 
 
loop_ 
 _symmetry_equiv_pos_as_xyz 
 'x, y, z' 
 '-x, y+1/2, -z' 
 
_cell_length_a     5.1681 
_cell_length_b    15.4271 
_cell_length_c    13.4265 
_cell_angle_alpha  90.000 
_cell_angle_beta   91.491 
_cell_angle_gamma  90.000 
 
_shelx_F_squared_multiplier     1.000 
 
loop_ 
 _refln_index_h 
 _refln_index_k 
 _refln_index_l 
 _refln_F_squared_calc 
 _refln_F_squared_meas 
 _refln_F_squared_sigma 
 _refln_observed_status 
   1   0   0      526.96      561.59     11.13 o 
   2   0   0      183.96      192.51      7.40 o 
   3   0   0        1.76       -0.64      1.58 o 
   4   0   0        4.45        8.32      2.73 o 
   5   0   0      148.35      147.28      6.31 o 
   6   0   0        7.34        6.21      3.20 o 
   1   1   0     2357.67     2381.10     27.98 o 
   2   1   0      139.33      171.69      5.28 o 
   3   1   0      269.19      300.75      5.15 o 
   4   1   0      134.22      139.48      4.01 o 
   5   1   0      199.41      196.90      5.13 o 
   6   1   0      132.96      146.66      5.09 o 
   0   2   0     5197.19     4881.72     91.37 o 
   1   2   0     3004.18     2855.87     44.19 o 
   2   2   0      330.67      326.01     10.25 o 
   3   2   0      760.66      792.76     11.28 o 
   4   2   0      141.85      146.56      4.05 o 
   5   2   0      320.18      332.82      6.65 o 
   6   2   0       63.16       59.20      3.63 o 
   1   3   0       22.38       29.20      1.09 o 
   2   3   0      405.57      408.97      6.23 o 
   3   3   0      360.95      332.67      5.47 o 
   4   3   0      269.95      262.13      5.83 o 
   5   3   0       41.01       43.42      2.92 o 
   6   3   0       48.84       51.36      4.38 o 
   0   4   0      837.11      753.32     14.75 o 
   1   4   0      151.97      147.39      2.09 o 
   2   4   0      123.58      144.24      3.18 o 
   3   4   0      430.24      449.25      6.76 o 
   4   4   0      304.04      299.72      6.21 o 
   5   4   0       39.20       37.11      3.05 o 
   6   4   0       15.25       13.80      2.44 o 
   1   5   0      241.36      231.24      4.11 o 
   2   5   0      984.56     1013.37     16.97 o 
   3   5   0      207.73      204.08      4.11 o 
   4   5   0      171.03      167.07      4.63 o 
   5   5   0        4.92        2.61      1.86 o 
   6   5   0       26.58       24.27      2.73 o 
   0   6   0      721.26      704.90     14.22 o 
   1   6   0      102.01      100.09      1.91 o 
   2   6   0      155.37      149.76      2.52 o 
   3   6   0       32.01       31.48      1.69 o 
   4   6   0       20.40       18.48      1.99 o 
   5   6   0       45.86       43.15      3.13 o 
   6   6   0       24.01       25.07      3.01 o 
   1   7   0      792.88      791.80     14.76 o 
   2   7   0      260.04      267.17      5.10 o 
   3   7   0      246.05      234.11      4.46 o 
   4   7   0       27.19       27.71      2.37 o 
   5   7   0       17.58       13.77      2.26 o 
   6   7   0       14.24       11.61      2.57 o 
   0   8   0      983.95      994.75     28.15 o 
   1   8   0      143.90      144.88      3.68 o 
   2   8   0       79.59       98.49      3.94 o 
   3   8   0      108.51      100.65      2.87 o 
   4   8   0       36.06       39.32      2.53 o 
   5   8   0       46.62       46.74      3.05 o 
   6   8   0        1.54       -1.32      2.22 o 
   1   9   0       22.28       25.78      1.81 o 
   2   9   0      389.46      181.07      7.78 o 
   3   9   0      124.50      112.91      5.40 o 
   4   9   0      150.97      135.71      5.55 o 
   5   9   0       15.39       14.62      2.16 o 
   0  10   0        4.35        4.24      2.46 o 
   1  10   0       15.74       14.79      1.34 o 
   3  10   0        1.81       -0.52      4.51 o 
   4  10   0        9.48        9.43      3.11 o 
   5  10   0       22.96       23.70      4.09 o 
   1  11   0       61.53       64.98      2.85 o 
   2  11   0      427.50      442.18     11.62 o 
   3  11   0      452.22      433.83     12.68 o 
   4  11   0      149.87      132.90      6.89 o 
   5  11   0      268.55      251.59      9.75 o 
   0  12   0      716.71      516.59     20.26 o 
   1  12   0      153.77      161.23      5.85 o 
   2  12   0       90.97       96.97      4.71 o 
   3  12   0       70.54       61.87      5.77 o 
   4  12   0       18.13       23.12      3.92 o 
   5  12   0      170.80      181.47      8.68 o 
   1  13   0      220.88      207.32      7.18 o 
   2  13   0       17.64       17.55      2.65 o 
   3  13   0       56.04       54.20      4.71 o 
   4  13   0       18.39       15.59      3.97 o 
   5  13   0      197.48      202.24     11.03 o 
   0  14   0      686.60      689.24     26.50 o 
   1  14   0       23.23       17.58      2.88 o 
   2  14   0      296.04      290.18     11.12 o 
   3  14   0       33.35       35.66      4.15 o 
   4  14   0        7.61        8.10      3.38 o 
   1  15   0      212.86      196.30      7.44 o 
   2  15   0       25.85       20.26      3.38 o 
   3  15   0        0.02        0.40      2.99 o 
   4  15   0       13.18       16.53      4.00 o 
   0  16   0      952.74      904.16     33.85 o 
   1  16   0       26.63       24.59      3.76 o 
   2  16   0       29.18       24.61      3.62 o 
   3  16   0       13.16        7.30      3.73 o 
   4  16   0       26.23       18.71      5.14 o 
   1  17   0       69.76       61.21      5.08 o 
   2  17   0        4.71        5.96      2.82 o 
   3  17   0       10.29       14.42      6.90 o 
   0  18   0      161.23      157.05     12.43 o 
   1  18   0       46.70       51.38      4.82 o 
   2  18   0       52.75       61.29      5.84 o 
   1  19   0       40.19       43.91      4.70 o 
   2  19   0       35.73       31.61      4.60 o 
   0  20   0        6.84        3.99      5.06 o 
  -6   0   1      278.75      279.78      9.49 o 
  -5   0   1       34.14       31.01      3.72 o 
  -4   0   1       27.59       31.23      3.36 o 
  -3   0   1      953.47      995.88     17.72 o 
  -1   0   1       76.71       75.91      2.47 o 
   0   0   1      664.44      643.66     17.45 o 
   1   0   1      243.55      236.06      5.60 o 
   2   0   1       36.28       45.44      2.92 o 
   3   0   1      875.88      913.75     16.47 o 
   4   0   1       47.62       53.88      4.01 o 
   5   0   1       48.60       48.71      4.34 o 
   6   0   1       71.42       73.30      5.61 o 
  -6   1   1      109.70      111.54      5.68 o 
  -5   1   1      230.87      244.77      5.69 o 
  -4   1   1       34.48       34.80      2.45 o 
  -3   1   1      107.17      111.09      3.12 o 
  -1   1   1      736.73      731.33     10.10 o 
   0   1   1        0.69       -0.79      0.40 o 
   1   1   1     2506.46     2534.44     27.25 o 
   2   1   1      358.00      384.70      6.50 o 
   3   1   1       58.74       49.44      2.22 o 
   4   1   1       23.76       28.18      2.25 o 
   5   1   1      679.09      723.84     11.02 o 
   6   1   1        8.39        8.69      2.30 o 
  -6   2   1      109.35      119.78      4.80 o 
  -5   2   1      495.73      497.97      9.56 o 
  -4   2   1      239.77      254.32      5.37 o 
  -3   2   1       50.00       56.78      2.36 o 
  -2   2   1      450.11      357.95     12.57 o 
  -1   2   1     6792.16     6500.64     84.61 o 
   0   2   1     1242.45     1173.68     15.75 o 
   1   2   1     2397.11     2357.40     25.45 o 
   2   2   1      209.50      193.70      3.73 o 
   3   2   1      447.00      467.47      7.53 o 
   4   2   1       52.58       62.17      3.20 o 
   5   2   1      621.19      648.18     10.15 o 
   6   2   1      107.85      112.72      4.62 o 
  -6   3   1       20.42       22.07      2.72 o 
  -5   3   1       56.19       52.70      3.13 o 
  -4   3   1      362.73      353.62     10.36 o 
  -3   3   1      144.84      165.04      4.04 o 
  -2   3   1     1711.08     1688.16     20.71 o 
  -1   3   1      545.19      549.84     11.08 o 
   0   3   1     1786.19     1658.16     26.38 o 
   1   3   1        9.05        6.71      0.98 o 
   2   3   1       86.17       89.59      3.04 o 
   3   3   1      454.19      460.85      6.86 o 
   4   3   1      266.81      261.42      5.81 o 
   5   3   1      629.34      632.52      9.96 o 
   6   3   1       25.70       25.47      3.27 o 
  -6   4   1        4.04        2.98      2.17 o 
  -5   4   1      220.55      219.15      5.36 o 
  -4   4   1       27.83       23.99      2.22 o 
  -3   4   1      498.47      492.02      7.26 o 
  -2   4   1      862.96      863.90     11.33 o 
   0   4   1     1514.81     1461.29     17.07 o 
   1   4   1     1110.70     1096.99     12.75 o 
   2   4   1      229.40      245.40      4.28 o 
   3   4   1      318.03      314.59      5.32 o 
   4   4   1      252.71      252.96      5.32 o 
   5   4   1      288.27      285.65      6.09 o 
   6   4   1        2.26       -0.02      2.01 o 
  -6   5   1       27.42       22.60      2.97 o 
  -5   5   1       38.83       37.82      3.32 o 
  -4   5   1      649.53      637.64      9.49 o 
  -3   5   1       55.24       38.54      3.76 o 
  -2   5   1     1994.15     2096.72     22.89 o 
   0   5   1     1502.65     1448.72     14.70 o 
   1   5   1     1378.62     1358.97     19.45 o 
   2   5   1       44.67       36.24      2.03 o 
   3   5   1      453.11      472.21      7.02 o 
   4   5   1      460.04      421.94      7.71 o 
   5   5   1      171.73      173.79      5.36 o 
   6   5   1        0.21       -2.14      1.84 o 
  -6   6   1       36.75       38.21      3.41 o 
  -5   6   1      218.53      213.35      5.81 o 
  -4   6   1      267.66      261.75      5.98 o 
  -3   6   1       50.19       47.14      2.98 o 
  -2   6   1      423.42      418.34      5.11 o 
  -1   6   1      117.66      121.50      2.30 o 
   0   6   1       22.35       19.07      1.66 o 
   1   6   1      381.43      399.91      4.94 o 
   2   6   1      937.89      915.18     16.55 o 
   3   6   1      156.68      159.83      3.13 o 
   4   6   1       80.29       78.46      3.12 o 
   5   6   1       50.30       48.50      2.92 o 
   6   6   1       51.11       51.64      3.72 o 
  -6   7   1       66.66       65.53      4.51 o 
  -5   7   1       81.02       87.18      4.17 o 
  -4   7   1      190.93      180.22      4.86 o 
  -3   7   1       34.27       36.58      2.81 o 
  -2   7   1      285.14      282.22      3.85 o 
  -1   7   1      870.81      866.04     15.63 o 
   0   7   1       30.65       29.16      1.38 o 
   1   7   1     1721.80     1765.51     18.32 o 
   2   7   1     1578.19     1635.06     18.88 o 
   3   7   1       45.51       46.45      1.99 o 
   4   7   1      246.74      238.37      5.42 o 
   5   7   1       70.56       67.05      3.94 o 
   6   7   1       18.77       20.07      2.76 o 
  -6   8   1       11.97       12.13      2.85 o 
  -5   8   1      179.25      167.60      7.12 o 
  -4   8   1       27.16       24.39      2.25 o 
  -3   8   1      221.87      204.44      4.98 o 
  -2   8   1       70.32       72.67      5.59 o 
  -1   8   1        9.17        7.11      1.91 o 
   0   8   1       13.30       15.32      1.15 o 
   1   8   1      660.23      682.21      7.80 o 
   2   8   1       52.80       60.60      2.30 o 
   3   8   1      122.07      131.10      4.84 o 
   4   8   1       44.38       41.21      2.71 o 
   5   8   1       17.01       17.96      2.15 o 
   6   8   1       18.05       24.97      2.96 o 
  -5   9   1       10.66       11.31      3.61 o 
  -4   9   1       38.10       30.98      2.52 o 
  -3   9   1       24.35       22.52      1.61 o 
  -2   9   1       18.75        7.97      6.16 o 
  -1   9   1       15.47       16.11      1.61 o 
   0   9   1       20.55       23.20      1.42 o 
   1   9   1      143.42      171.39      4.72 o 
   2   9   1      192.28      210.50      3.87 o 
   3   9   1        4.31       10.34      3.18 o 
   4   9   1       11.30       10.30      2.52 o 
   5   9   1       11.45       12.55      3.58 o 
  -5  10   1      117.94      106.26      5.44 o 
  -4  10   1      170.15      159.94     11.85 o 
  -3  10   1      194.71      179.41      7.01 o 
  -2  10   1        3.23       -0.46      1.25 o 
  -1  10   1       73.75       74.35      2.99 o 
   0  10   1      102.94       67.41     10.75 o 
   1  10   1       20.53       19.53      3.49 o 
   2  10   1      104.75      105.01      4.95 o 
   3  10   1       50.04       51.96      3.50 o 
   4  10   1      104.62       96.30      6.13 o 
   5  10   1       80.07       77.14      8.41 o 
  -5  11   1        9.13       11.87      3.67 o 
  -4  11   1       15.45       12.28      3.44 o 
  -3  11   1      163.03      163.10      4.18 o 
  -2  11   1        7.22        7.20      2.28 o 
  -1  11   1       81.78       84.78      8.19 o 
   0  11   1      300.40      308.05      6.80 o 
   1  11   1       10.86       11.65      1.60 o 
   2  11   1       65.35       60.10      2.96 o 
   3  11   1       64.39       51.60      3.11 o 
   4  11   1       47.05       56.01      5.02 o 
   5  11   1      145.69      141.34      7.83 o 
  -5  12   1       69.97       66.79      6.22 o 
  -4  12   1       56.91       55.79      3.25 o 
  -3  12   1       42.44       41.78      4.17 o 
  -2  12   1      553.56      521.11     10.66 o 
  -1  12   1      325.15      278.26     17.45 o 
   0  12   1       32.02       33.04      3.27 o 
   1  12   1       45.31       46.56      3.57 o 
   2  12   1       29.23       25.39      2.86 o 
   3  12   1      299.55      280.70      6.54 o 
   4  12   1       15.24       17.57      3.70 o 
   5  12   1      173.47      161.98      8.50 o 
  -5  13   1       57.01       52.82      9.09 o 
  -4  13   1       69.62       69.00      5.74 o 
  -3  13   1       62.02       46.98      4.46 o 
  -2  13   1       24.75       25.14      2.81 o 
  -1  13   1      189.97      189.54      5.67 o 
   0  13   1      172.12      167.99      7.79 o 
   1  13   1       44.59       46.60      3.92 o 
   2  13   1      121.05      133.15      7.76 o 
   3  13   1      147.81      146.22      6.83 o 
   4  13   1       32.63       34.08      3.30 o 
   5  13   1      118.44      119.76      8.73 o 
  -4  14   1       28.30       27.99      7.20 o 
  -3  14   1       17.42       19.22      3.54 o 
  -2  14   1       44.48       42.57      3.48 o 
  -1  14   1     1086.16     1046.27     21.23 o 
   0  14   1      927.00      887.53     22.62 o 
   1  14   1      396.58      378.49     10.40 o 
   2  14   1      240.86      226.72      8.08 o 
   3  14   1       12.71       13.31      3.25 o 
   4  14   1       10.53       11.15      2.39 o 
  -4  15   1        0.63       -0.69      3.51 o 
  -3  15   1       38.41       42.12      6.29 o 
  -2  15   1       74.26       76.71      5.58 o 
  -1  15   1       47.98       52.12      5.47 o 
   0  15   1      738.82      711.68     19.65 o 
   1  15   1      182.64      183.05      7.13 o 
   2  15   1       40.04       38.11      4.10 o 
   3  15   1       29.88       37.11      5.29 o 
   4  15   1       16.60       29.92      7.07 o 
  -4  16   1       16.98       20.34      5.09 o 
  -3  16   1       91.15       87.86      8.32 o 
  -2  16   1      106.95      111.39      6.44 o 
  -1  16   1      337.22      360.17     10.66 o 
   0  16   1       47.18       50.44      5.48 o 
   1  16   1       91.83       87.18      5.64 o 
   2  16   1       10.48       13.05      3.15 o 
   3  16   1      162.97      153.86      9.11 o 
   4  16   1       13.61       14.58      6.90 o 
  -3  17   1       12.68       19.44      4.85 o 
  -2  17   1       27.68       22.89      3.80 o 
  -1  17   1       70.48       76.89      5.99 o 
   0  17   1       24.65       29.46      7.94 o 
   1  17   1       20.61       20.85      3.45 o 
   2  17   1       31.98       31.25      4.14 o 
   3  17   1       31.63       28.12      5.22 o 
  -2  18   1        7.09        8.25      3.19 o 
  -1  18   1       34.09       30.49      4.00 o 
   0  18   1        4.13        0.47      2.88 o 
   1  18   1       45.73       53.57      5.03 o 
   2  18   1        3.04        4.40      2.86 o 
  -2  19   1       69.16       70.19      6.05 o 
  -1  19   1        5.39        4.98      2.80 o 
   0  19   1        9.76        6.57      3.60 o 
   1  19   1       41.16       53.97      5.14 o 
   2  19   1      112.02      129.73      7.88 o 
   0  20   1        3.60        1.19      3.36 o 
  -6   0   2     1051.95     1074.73     22.15 o 
  -5   0   2        0.58       -0.22      2.60 o 
  -4   0   2        2.71        1.74      2.28 o 
  -3   0   2       69.66       77.12      9.38 o 
  -2   0   2     1059.39     1055.32     21.40 o 
  -1   0   2      195.51      211.20      6.97 o 
   0   0   2      985.78      994.46     27.21 o 
   1   0   2     9477.41     9004.01    144.85 o 
   2   0   2     2460.65     2571.85     58.99 o 
   3   0   2      113.50      134.27      4.78 o 
   4   0   2       53.08       60.79      4.16 o 
   5   0   2        0.00       -0.24      2.42 o 
   6   0   2       67.59       66.11      8.09 o 
  -6   1   2       42.05       47.46      3.48 o 
  -5   1   2       67.40       69.58      3.54 o 
  -4   1   2       50.48       48.89      3.27 o 
  -3   1   2       12.25       18.34      1.81 o 
  -2   1   2      754.30      802.58     10.75 o 
  -1   1   2    10138.20     9949.79    116.97 o 
   0   1   2     4937.19     4688.79     54.37 o 
   1   1   2      303.82      321.19      4.81 o 
   2   1   2      575.00      595.22      7.63 o 
   3   1   2       63.32       67.21      3.93 o 
   4   1   2       68.88       74.79      3.20 o 
   5   1   2      187.80      186.68      4.95 o 
   6   1   2       50.22       55.13      3.49 o 
  -6   2   2      109.05      103.42      5.20 o 
  -5   2   2       12.04       12.26      2.21 o 
  -4   2   2        7.92        5.63      1.52 o 
  -3   2   2       41.93       49.52      2.37 o 
  -2   2   2     1178.26     1162.84     22.12 o 
  -1   2   2     8999.51     8602.36    126.30 o 
   0   2   2     3353.03     3232.51     34.39 o 
   1   2   2       66.51       58.11      1.62 o 
   2   2   2      781.46      821.62     11.21 o 
   3   2   2      589.41      646.58      8.83 o 
   4   2   2       13.31       15.69      1.92 o 
   5   2   2       12.81       12.76      2.12 o 
   6   2   2       17.63       11.30      3.68 o 
  -6   3   2        6.45        7.82      2.36 o 
  -5   3   2      120.22      115.12      5.09 o 
  -4   3   2      276.91      269.16      8.25 o 
  -3   3   2      211.80      226.31      4.65 o 
  -2   3   2      255.31      238.27      7.85 o 
  -1   3   2     1804.66     1790.10     19.56 o 
   0   3   2      620.37      576.52      7.77 o 
   1   3   2     1314.34     1350.20     16.77 o 
   2   3   2      502.11      519.76      6.84 o 
   3   3   2      250.21      273.70      5.59 o 
   4   3   2      414.07      408.51      7.08 o 
   5   3   2      101.56      101.93      4.37 o 
   6   3   2       40.56       37.60      3.05 o 
  -6   4   2       76.82       73.28      4.45 o 
  -5   4   2       24.42       18.80      2.32 o 
  -4   4   2      190.09      196.61      4.78 o 
  -3   4   2      216.21      220.45      4.64 o 
  -2   4   2      669.70      647.63      8.27 o 
  -1   4   2      165.31      153.70      2.86 o 
   0   4   2      983.44      902.26     16.51 o 
   1   4   2     1058.57     1072.69     12.55 o 
   2   4   2      157.25      164.25      3.04 o 
   3   4   2      112.85      135.07      3.36 o 
   4   4   2      515.85      526.96      8.24 o 
   5   4   2       25.26       21.21      2.28 o 
   6   4   2       26.87       25.74      2.73 o 
  -6   5   2       11.26        9.08      2.65 o 
  -5   5   2       25.28       23.34      2.75 o 
  -4   5   2      342.51      318.36      6.05 o 
  -3   5   2      179.10      180.11      4.19 o 
  -2   5   2       39.14       45.29      1.67 o 
  -1   5   2      765.63      762.19     13.02 o 
   0   5   2      467.17      468.13      7.28 o 
   1   5   2      898.46      875.14     11.49 o 
   2   5   2      350.69      349.74      5.97 o 
   3   5   2      130.48      129.59      4.38 o 
   4   5   2      203.03      197.53      4.59 o 
   5   5   2       19.36       20.11      2.24 o 
   6   5   2        3.38        3.66      2.07 o 
  -6   6   2       25.37       24.66      3.08 o 
  -5   6   2      131.24      134.92      4.77 o 
  -4   6   2       34.77       38.20      2.84 o 
  -2   6   2      369.06      392.07      5.03 o 
  -1   6   2      256.59      267.72      4.04 o 
   0   6   2      871.02      876.66      9.99 o 
   1   6   2      175.11      158.01      3.03 o 
   2   6   2       12.62       12.17      1.48 o 
   3   6   2       36.88       39.61      1.57 o 
   4   6   2       55.52       56.24      3.12 o 
   5   6   2      156.55      149.18      4.44 o 
   6   6   2       14.28       13.49      3.02 o 
  -6   7   2        1.47       -2.09      2.38 o 
  -5   7   2      120.59      114.44      4.58 o 
  -4   7   2      179.52      178.80      4.94 o 
  -2   7   2      183.86      194.58      3.33 o 
  -1   7   2      443.95      437.56      5.87 o 
   0   7   2      719.29      702.21     11.63 o 
   1   7   2     3150.42     3363.28     33.65 o 
   2   7   2      111.47      107.39      3.24 o 
   3   7   2      174.93      170.55      5.77 o 
   4   7   2       72.97       70.31      2.70 o 
   5   7   2       48.86       43.63      2.89 o 
   6   7   2       46.66       48.17      3.34 o 
  -6   8   2      128.38      135.34      5.96 o 
  -5   8   2      235.45      216.03      6.56 o 
  -4   8   2       36.85       44.85      2.85 o 
  -3   8   2      205.35      216.25      5.18 o 
  -2   8   2       48.51       43.89      2.98 o 
  -1   8   2      214.66      232.01      3.65 o 
   0   8   2       76.00       78.99      1.77 o 
   1   8   2      122.29      121.67      2.45 o 
   2   8   2      483.95      498.67      8.05 o 
   3   8   2       31.10       34.90      2.61 o 
   4   8   2       35.46       37.82      3.41 o 
   5   8   2       45.14       39.47      3.89 o 
   6   8   2      131.33      124.42      6.79 o 
  -5   9   2       56.02       49.74      3.61 o 
  -4   9   2      466.99      416.80      8.85 o 
  -3   9   2      122.04      120.18      4.50 o 
  -2   9   2      178.12      180.16      3.72 o 
  -1   9   2       62.06       57.88      5.39 o 
   0   9   2      516.33      524.03      6.74 o 
   1   9   2      220.45      256.85      4.03 o 
   2   9   2       57.82       50.42      4.68 o 
   3   9   2       43.07       47.34      4.21 o 
   4   9   2      262.32      254.62      7.30 o 
   5   9   2       18.89       11.77      2.95 o 
  -5  10   2       61.82       59.42      3.63 o 
  -4  10   2      418.82      377.44      8.11 o 
  -3  10   2      322.35      308.09      7.38 o 
  -2  10   2      706.88      700.82     17.70 o 
  -1  10   2       52.39       46.02      3.81 o 
   0  10   2      169.67      155.07      3.44 o 
   1  10   2       25.02       23.52      1.52 o 
   2  10   2      122.43      124.62      3.37 o 
   3  10   2      594.79      581.34     11.29 o 
   4  10   2      150.59      144.79      5.73 o 
   5  10   2       32.01       38.29      4.86 o 
  -5  11   2       21.65       27.36      4.31 o 
  -4  11   2        6.62        1.83      2.90 o 
  -3  11   2      361.20      347.06      9.96 o 
  -2  11   2       92.11       82.60      4.20 o 
   0  11   2      156.77      160.33      5.99 o 
   1  11   2      157.10      160.33      6.17 o 
   2  11   2       19.14       16.34      1.62 o 
   3  11   2      169.80      173.92      4.62 o 
   4  11   2       85.41       76.59      6.59 o 
   5  11   2       47.78       51.07      5.37 o 
  -5  12   2       28.90       16.73      4.29 o 
  -4  12   2      199.60      198.22      8.87 o 
  -3  12   2       30.57       29.04      3.65 o 
  -2  12   2       88.23       86.29      5.36 o 
  -1  12   2       76.06       73.71      4.46 o 
   0  12   2      194.01      192.84      5.07 o 
   1  12   2       32.66       32.19      2.40 o 
   2  12   2       12.16       12.30      1.56 o 
   3  12   2       60.41       51.28      3.21 o 
   4  12   2      236.41      231.71     12.34 o 
   5  12   2       77.14       85.80      6.59 o 
  -5  13   2       15.10       14.68      4.36 o 
  -4  13   2        8.57        2.66      2.97 o 
  -3  13   2       65.76       65.19      6.89 o 
  -2  13   2       45.33       45.93      3.74 o 
  -1  13   2      412.65      410.76      8.90 o 
   0  13   2       32.37       33.15      3.08 o 
   1  13   2       49.14       43.29      4.58 o 
   2  13   2       76.34       72.41      4.91 o 
   3  13   2       18.40       13.91      2.08 o 
   4  13   2      125.89      121.47      8.00 o 
   5  13   2       22.70       22.39      4.59 o 
  -4  14   2       15.93       11.95      3.62 o 
  -3  14   2        1.00        4.12      2.76 o 
  -2  14   2      123.97      113.74      4.97 o 
  -1  14   2      142.98      133.94      5.33 o 
   0  14   2      393.32      403.95     13.08 o 
   1  14   2       39.67       39.56      3.74 o 
   2  14   2       49.10       52.64      4.48 o 
   3  14   2        6.12        4.90      3.24 o 
   4  14   2      172.90      186.40      8.21 o 
  -4  15   2        6.02        8.88      3.63 o 
  -3  15   2       63.26       65.24      5.42 o 
  -2  15   2       25.38       21.75      2.95 o 
  -1  15   2      170.71      181.46      8.38 o 
   0  15   2       53.03       51.67      5.26 o 
   1  15   2       23.58       23.71      3.27 o 
   2  15   2       42.67       37.98      4.23 o 
   3  15   2      100.16      116.92     12.57 o 
   4  15   2       19.09       17.41      4.64 o 
  -3  16   2       32.26       46.76      5.95 o 
  -2  16   2        7.85        9.03      2.94 o 
  -1  16   2      141.53      151.76      6.83 o 
   0  16   2        2.92       -0.07      2.76 o 
   1  16   2        6.14        7.13      2.58 o 
   2  16   2       56.08       63.00      9.78 o 
   3  16   2       22.87       24.02      4.68 o 
  -3  17   2       10.58       20.11      4.72 o 
  -2  17   2       75.24       83.87      6.21 o 
  -1  17   2      343.81      344.31     10.67 o 
   0  17   2        3.84        3.58      2.91 o 
   1  17   2       25.08       28.10      5.91 o 
   2  17   2       54.38       55.50      5.09 o 
   3  17   2       44.48       43.18      8.94 o 
  -2  18   2      197.65      203.47      8.72 o 
  -1  18   2      217.48      222.73     12.57 o 
   0  18   2       33.58       38.51      5.33 o 
   1  18   2       50.73       49.81      5.00 o 
   2  18   2       80.81       77.67      6.03 o 
  -2  19   2       93.02       98.44      7.83 o 
  -1  19   2        7.00       11.91      4.39 o 
   0  19   2       57.39       54.00      6.38 o 
   1  19   2       29.10       31.47      4.20 o 
  -6   0   3      642.35      662.67     15.80 o 
  -5   0   3       13.43       11.31      3.16 o 
  -4   0   3        2.77        3.13      2.47 o 
  -3   0   3      192.37      189.52      5.71 o 
  -2   0   3        2.11       -0.23      1.21 o 
  -1   0   3     1067.54     1085.56     17.40 o 
   0   0   3     3848.88     3664.93     97.57 o 
   1   0   3      344.51      352.32     10.18 o 
   2   0   3     1121.90     1187.91     23.59 o 
   3   0   3      445.44      470.03      9.90 o 
   4   0   3        0.69        0.58      2.27 o 
   5   0   3       52.19       56.67      4.49 o 
   6   0   3      184.52      182.96      7.48 o 
  -6   1   3       31.55       29.91      3.05 o 
  -5   1   3      103.23       93.57      5.65 o 
  -4   1   3      122.79      123.52      4.74 o 
  -3   1   3       22.20       20.80      1.76 o 
  -2   1   3       55.95       63.63      3.28 o 
  -1   1   3        4.29        6.42      0.79 o 
   0   1   3      786.78      705.09      8.05 o 
   1   1   3      531.11      524.48      7.87 o 
   2   1   3      683.04      690.76      9.42 o 
   3   1   3      220.83      238.47      4.84 o 
   4   1   3       29.33       28.87      2.30 o 
   5   1   3       31.83       32.07      2.99 o 
   6   1   3       28.39       26.78      2.75 o 
  -6   2   3      207.89      207.34      5.80 o 
  -5   2   3      150.74      151.42      4.70 o 
  -4   2   3       23.25       21.90      2.26 o 
  -3   2   3      595.18      662.55      9.12 o 
  -2   2   3       18.34       20.66      1.48 o 
  -1   2   3     6864.43     6746.24     71.45 o 
   0   2   3      842.06      831.99     10.25 o 
   1   2   3       57.10       64.99      1.58 o 
   2   2   3      226.18      249.21      4.00 o 
   3   2   3       49.50       59.97      2.42 o 
   4   2   3      301.77      309.14      5.89 o 
   5   2   3       52.00       50.02      3.03 o 
   6   2   3       65.03       66.84      3.73 o 
  -6   3   3       60.03       59.91      3.78 o 
  -5   3   3      150.28      156.01      4.65 o 
  -4   3   3       38.81       38.34      2.98 o 
  -3   3   3      489.23      532.99      7.75 o 
  -2   3   3     2914.81     2969.13     35.58 o 
  -1   3   3     3723.61     3696.73     43.14 o 
   0   3   3      559.02      539.06      6.48 o 
   1   3   3      108.01      102.74      2.42 o 
   2   3   3      293.32      322.96      4.86 o 
   3   3   3       43.29       41.92      2.09 o 
   4   3   3      131.89      129.37      3.83 o 
   5   3   3       75.08       72.12      3.45 o 
   6   3   3       18.33       20.35      2.59 o 
  -6   4   3      113.86      109.87      5.32 o 
  -5   4   3       96.71       98.60      4.66 o 
  -4   4   3      228.61      227.75      5.11 o 
  -3   4   3      846.03      884.82     12.47 o 
  -2   4   3      959.82      993.41     10.90 o 
  -1   4   3       13.28       14.98      1.39 o 
   0   4   3     2139.31     2041.95     31.64 o 
   1   4   3      113.08      119.03      2.69 o 
   2   4   3       49.37       59.78      1.73 o 
   3   4   3        0.71        0.71      1.20 o 
   4   4   3     1610.36     1572.74     19.27 o 
   5   4   3       95.46       95.46      3.74 o 
   6   4   3       71.23       65.93      3.67 o 
  -6   5   3       12.73        5.61      3.13 o 
  -5   5   3       89.68       88.31      4.38 o 
  -4   5   3       15.22       17.33      2.58 o 
  -3   5   3      341.45      337.32      6.11 o 
  -2   5   3      418.75      435.38      6.03 o 
  -1   5   3      701.90      694.43     11.17 o 
   0   5   3      106.13      109.17      2.26 o 
   1   5   3      112.99      124.61      2.86 o 
   2   5   3      120.83      126.41      5.05 o 
   3   5   3      178.33      189.40      3.90 o 
   4   5   3      641.90      648.12      9.43 o 
   5   5   3      119.49      127.81      4.12 o 
   6   5   3      147.03      151.46      4.90 o 
  -6   6   3       42.45       42.24      4.09 o 
  -5   6   3        5.62        2.06      2.12 o 
  -4   6   3        4.18        3.96      1.96 o 
  -3   6   3      314.95      295.05      6.41 o 
  -2   6   3      323.10      316.21      4.72 o 
  -1   6   3      546.18      531.59      7.93 o 
   0   6   3      614.10      629.58      9.12 o 
   1   6   3      504.60      545.71      7.24 o 
   2   6   3       46.96       48.45      2.31 o 
   3   6   3      341.28      341.56      7.45 o 
   4   6   3      406.49      383.09      6.46 o 
   5   6   3        1.84        1.37      1.63 o 
   6   6   3        2.59        2.16      1.99 o 
  -6   7   3      123.19      118.14      5.72 o 
  -5   7   3      130.40      124.68      5.36 o 
  -4   7   3       68.42       69.82      3.53 o 
  -3   7   3       74.92       74.30      4.24 o 
  -2   7   3       53.62       50.26      2.19 o 
  -1   7   3      204.89      231.73      3.57 o 
   0   7   3      827.67      859.03     13.30 o 
   1   7   3      430.27      470.08      5.97 o 
   2   7   3     1061.04     1087.20     14.87 o 
   3   7   3       35.32       37.74      2.65 o 
   4   7   3       66.31       68.74      3.67 o 
   5   7   3       20.81       20.02      1.89 o 
   6   7   3       13.62       11.84      2.27 o 
  -6   8   3       23.30       27.72      4.70 o 
  -5   8   3       68.06       64.69      4.39 o 
  -4   8   3      409.01      383.69      8.57 o 
  -3   8   3       78.22       70.12      4.89 o 
  -2   8   3      128.00      125.96      2.86 o 
  -1   8   3      171.20      146.77      2.95 o 
   0   8   3      246.80      268.33      4.10 o 
   1   8   3     1607.18     1741.92     18.51 o 
   2   8   3      162.45      162.60      4.17 o 
   3   8   3      120.67      109.61      4.06 o 
   4   8   3       67.08       66.99      4.27 o 
   5   8   3       18.67       18.84      3.23 o 
   6   8   3       38.49       34.86      4.30 o 
  -5   9   3        3.33        1.79      2.23 o 
  -4   9   3       49.66       44.88      3.27 o 
  -3   9   3       29.15       34.36      1.89 o 
  -2   9   3        1.63        0.59      1.15 o 
  -1   9   3       85.42       86.11      2.36 o 
   0   9   3     1513.26     1560.22     17.83 o 
   1   9   3      300.24      325.75      5.07 o 
   2   9   3       11.63       16.93      2.14 o 
   3   9   3      196.39      195.10      5.98 o 
   4   9   3      127.52      142.45      5.64 o 
   5   9   3      101.49      104.33      6.91 o 
  -5  10   3       38.88       37.77      3.33 o 
  -4  10   3        4.18        6.65      2.03 o 
  -3  10   3      150.72      151.01      6.42 o 
  -2  10   3       57.14       58.39      2.34 o 
  -1  10   3      154.97      144.26      2.91 o 
   0  10   3      236.64      228.48      8.41 o 
   1  10   3       35.97       41.80      1.81 o 
   2  10   3      154.25      149.16      3.99 o 
   3  10   3       91.63       90.36      4.42 o 
   4  10   3      316.37      315.95      8.35 o 
   5  10   3        8.69        2.36      3.26 o 
  -5  11   3       12.33       13.54      2.37 o 
  -4  11   3      145.24      126.82      4.47 o 
  -3  11   3        0.86       -1.14      1.28 o 
  -2  11   3       46.12       47.54      4.13 o 
  -1  11   3      321.12      315.75      7.24 o 
   0  11   3       39.71       36.26      1.73 o 
   1  11   3      137.19      136.29      3.42 o 
   2  11   3       68.08       66.43      3.24 o 
   3  11   3      167.61      152.18      5.57 o 
   4  11   3      123.34      130.53      6.97 o 
   5  11   3       60.18       66.43      5.91 o 
  -5  12   3        1.54        2.25      3.44 o 
  -4  12   3       69.38       72.71      5.83 o 
  -3  12   3      135.50      149.07      6.71 o 
  -2  12   3       20.35       22.96      3.87 o 
  -1  12   3     1411.05     1355.35     21.65 o 
   0  12   3      128.01      129.55      4.28 o 
   1  12   3       47.51       46.70      1.77 o 
   2  12   3       53.78       52.38      2.47 o 
   3  12   3       38.95       39.42      5.10 o 
   4  12   3      279.14      254.30     16.30 o 
   5  12   3       31.29       31.19      6.17 o 
  -5  13   3        1.81        1.64      3.78 o 
  -4  13   3        4.51        0.63      2.86 o 
  -3  13   3       81.96       78.02      5.53 o 
  -2  13   3        2.24        1.21      2.09 o 
  -1  13   3      472.15      429.55      9.25 o 
   0  13   3      159.01      154.35      6.10 o 
   1  13   3       20.92       19.91      2.21 o 
   2  13   3       45.64       37.61      3.24 o 
   3  13   3       22.10       25.78      4.18 o 
   4  13   3       38.94       38.33      3.35 o 
  -4  14   3       44.81       40.96      4.97 o 
  -3  14   3       13.38       20.18      3.57 o 
  -2  14   3       98.94      100.36      6.82 o 
  -1  14   3      232.08      229.75      6.53 o 
   0  14   3      186.66      176.93      9.08 o 
   1  14   3       32.70       30.51      3.44 o 
   2  14   3      302.84      260.54      8.68 o 
   3  14   3       19.80       19.93      2.47 o 
   4  14   3       17.16       14.26      2.87 o 
  -4  15   3        5.81       12.31      3.77 o 
  -3  15   3       25.06       24.20      3.80 o 
  -2  15   3       84.17       86.54      4.96 o 
  -1  15   3      213.48      220.54      7.98 o 
   0  15   3       76.20       77.26      6.32 o 
   1  15   3      284.47      279.75      8.89 o 
   2  15   3       75.43       67.49      5.01 o 
   3  15   3       25.04       19.54      6.74 o 
   4  15   3      110.93      117.92      5.25 o 
  -3  16   3       32.77       36.41      4.57 o 
  -2  16   3       55.74       53.85      4.91 o 
  -1  16   3      415.89      408.28     11.58 o 
   0  16   3       40.90       40.34      5.02 o 
   1  16   3       11.85       10.83      2.84 o 
   2  16   3      195.32      185.17      7.74 o 
   3  16   3       62.33       66.59      6.81 o 
  -3  17   3        0.73        2.65      3.61 o 
  -2  17   3       11.15       12.93      4.02 o 
  -1  17   3       79.05       80.80      5.75 o 
   0  17   3       18.16       17.11      4.05 o 
   1  17   3       40.51       41.39      6.42 o 
   2  17   3       58.76       52.96      5.02 o 
   3  17   3       62.42       49.91      6.37 o 
  -2  18   3        9.98       11.26      3.45 o 
  -1  18   3      112.98      119.29      7.22 o 
   0  18   3        6.14        6.21      5.23 o 
   1  18   3        4.16        7.48      2.87 o 
   2  18   3        7.92        6.99      5.51 o 
  -1  19   3       81.88       89.25      6.34 o 
   0  19   3       73.59       89.52      7.87 o 
   1  19   3        4.84        6.39      3.06 o 
  -6   0   4        3.34        1.76      3.32 o 
  -5   0   4        0.23       -1.24      2.75 o 
  -4   0   4      816.64      854.37     17.60 o 
  -3   0   4        0.18       -0.96      1.84 o 
  -2   0   4        1.99        3.99      2.10 o 
  -1   0   4     2049.30     2026.07     27.38 o 
   0   0   4      209.47      203.91      7.77 o 
   1   0   4      316.09      282.82      5.47 o 
   2   0   4     2190.88     2408.83     37.73 o 
   3   0   4      498.71      564.57     13.45 o 
   4   0   4      294.81      302.98      8.27 o 
   5   0   4       19.47       23.50      3.38 o 
   6   0   4        4.23        1.61      2.82 o 
  -6   1   4      125.48      122.50      5.09 o 
  -5   1   4      305.54      321.43      6.81 o 
  -4   1   4      191.93      207.56      5.03 o 
  -3   1   4      393.97      398.50      6.37 o 
  -2   1   4      663.40      730.76      9.29 o 
  -1   1   4     1564.56     1606.48     16.56 o 
   0   1   4     1689.46     1589.69     19.24 o 
   1   1   4     1105.78     1050.33     13.26 o 
   2   1   4     2291.17     2414.15     29.08 o 
   3   1   4       82.58       81.17      2.76 o 
   4   1   4       29.55       34.21      2.73 o 
   5   1   4      146.24      145.35      4.41 o 
   6   1   4       15.81       11.83      2.89 o 
  -6   2   4        1.27       -1.39      2.18 o 
  -5   2   4       31.41       32.20      2.85 o 
  -4   2   4       93.80      102.44      3.76 o 
  -3   2   4       67.03       81.41      2.94 o 
  -2   2   4      413.68      434.50      6.77 o 
  -1   2   4     1909.87     1957.19     19.95 o 
   0   2   4     1207.13     1183.96     13.20 o 
   1   2   4      361.63      372.26      6.03 o 
   2   2   4      644.87      676.78      8.55 o 
   3   2   4      439.33      449.05      7.69 o 
   4   2   4       15.40       15.93      1.99 o 
   5   2   4       56.10       61.33      3.27 o 
   6   2   4       39.39       43.01      3.18 o 
  -6   3   4        7.23        8.24      2.79 o 
  -5   3   4       65.56       64.82      3.56 o 
  -4   3   4      465.63      438.15      7.53 o 
  -3   3   4       15.67       17.42      1.78 o 
  -2   3   4      141.71      146.35      3.40 o 
  -1   3   4     1994.57     2015.75     33.17 o 
   0   3   4      824.09      836.28     10.54 o 
   1   3   4      528.17      514.90      7.25 o 
   2   3   4      250.35      267.52      4.23 o 
   3   3   4       26.36       27.76      1.96 o 
   4   3   4      201.80      191.46      4.52 o 
   5   3   4      410.77      404.59      7.40 o 
   6   3   4       13.71       12.24      3.51 o 
  -6   4   4        1.71       -3.17      2.39 o 
  -5   4   4      317.58      324.46      7.62 o 
  -4   4   4       69.36       66.66      4.21 o 
  -3   4   4      406.77      405.69      7.07 o 
  -2   4   4     1802.71     1860.23     20.67 o 
  -1   4   4     2251.57     2182.52     85.53 o 
   0   4   4     1349.40     1287.35     15.81 o 
   1   4   4      856.41      827.14     10.04 o 
   2   4   4      697.38      708.91     10.20 o 
   3   4   4      258.15      251.45      4.62 o 
   4   4   4        6.49        4.48      1.60 o 
   5   4   4       27.72       28.41      2.45 o 
   6   4   4       33.80       34.30      2.93 o 
  -6   5   4       15.72       15.97      3.22 o 
  -5   5   4       29.55       28.34      3.09 o 
  -4   5   4       23.85       22.45      2.52 o 
  -3   5   4      178.53      168.02      4.92 o 
  -2   5   4      210.90      213.33      4.32 o 
  -1   5   4     1288.46     1322.75     16.77 o 
   0   5   4      534.90      549.09      6.90 o 
   1   5   4       96.85      101.35      2.42 o 
   2   5   4       27.25       30.37      2.17 o 
   3   5   4       57.75       57.38      2.11 o 
   4   5   4       10.04       12.06      2.32 o 
   5   5   4      295.79      277.43      5.83 o 
   6   5   4        4.12        4.51      2.07 o 
  -6   6   4       50.00       47.85      6.69 o 
  -5   6   4       29.12       27.89      2.94 o 
  -4   6   4       44.48       42.54      3.00 o 
  -3   6   4       65.51       64.87      3.07 o 
  -2   6   4        5.60        3.48      1.26 o 
  -1   6   4      219.30      212.81      3.53 o 
   0   6   4      637.27      657.83      9.66 o 
   1   6   4      419.88      483.36      8.92 o 
   2   6   4        6.90        8.07      1.41 o 
   3   6   4      707.54      696.98     10.96 o 
   4   6   4      136.46      132.25      4.46 o 
   5   6   4       35.36       32.55      2.34 o 
   6   6   4       53.20       50.91      3.06 o 
  -6   7   4       62.54       58.97      4.67 o 
  -5   7   4      271.23      234.91     12.69 o 
  -4   7   4       24.36       27.68      2.95 o 
  -3   7   4       78.33       79.62      3.32 o 
  -2   7   4       45.54       43.92      2.14 o 
  -1   7   4      455.58      425.63      6.17 o 
   0   7   4      164.11      157.57      2.68 o 
   1   7   4      767.97      803.54      9.34 o 
   2   7   4      658.86      682.91     10.25 o 
   3   7   4      334.67      333.12      6.80 o 
   4   7   4       73.86       76.97      5.42 o 
   5   7   4       19.56       19.24      2.77 o 
   6   7   4       22.77       16.40      3.14 o 
  -5   8   4      149.91      158.81      7.71 o 
  -4   8   4      181.10      171.99      5.63 o 
  -3   8   4       18.17       18.06      2.37 o 
  -2   8   4       96.33       90.45      4.64 o 
  -1   8   4       35.82       32.40      1.41 o 
   0   8   4      115.25      127.53      3.27 o 
   1   8   4       59.66       67.12      2.14 o 
   2   8   4      339.38      331.39      6.26 o 
   3   8   4      106.26      102.81      3.97 o 
   4   8   4      183.67      176.77      5.36 o 
   5   8   4       16.80       14.28      3.00 o 
  -5   9   4       47.71       35.55      3.46 o 
  -4   9   4       58.54       52.46      4.34 o 
  -3   9   4        0.37        2.38      1.80 o 
  -2   9   4      196.97      192.69      6.16 o 
  -1   9   4       34.73       33.63      2.15 o 
   0   9   4      188.90      198.43      3.41 o 
   1   9   4      312.39      320.15      5.34 o 
   2   9   4      268.11      268.57      6.39 o 
   3   9   4       18.68       19.78      2.66 o 
   4   9   4      258.30      263.09      9.12 o 
   5   9   4       35.97       33.65      3.78 o 
  -5  10   4        5.50        7.02      2.94 o 
  -4  10   4       13.02       12.49      2.37 o 
  -3  10   4      688.87      667.56     12.06 o 
  -2  10   4      377.69      368.49      7.54 o 
  -1  10   4      130.47      127.54      3.55 o 
   0  10   4      115.73      119.34      3.29 o 
   1  10   4       45.58       49.46      2.80 o 
   2  10   4       20.64       19.19      1.95 o 
   3  10   4      158.61      161.46      5.55 o 
   4  10   4      532.89      512.67     11.20 o 
   5  10   4       80.21       89.04      5.41 o 
  -5  11   4        6.25        2.58      2.28 o 
  -4  11   4      148.17      151.52      5.14 o 
  -3  11   4       98.61       95.05      3.93 o 
  -2  11   4      454.68      429.42      8.36 o 
  -1  11   4      147.89      155.77      3.93 o 
   0  11   4      247.67      247.80      4.94 o 
   1  11   4       60.15       69.90      3.21 o 
   2  11   4        4.67        6.23      1.47 o 
   3  11   4      181.56      179.97      6.87 o 
   4  11   4      147.71      140.52      5.76 o 
   5  11   4       58.90       66.33      6.41 o 
  -5  12   4        4.33        1.51      3.08 o 
  -4  12   4       69.51       67.93      4.88 o 
  -3  12   4      347.60      340.46      7.21 o 
  -2  12   4      488.58      475.32      8.74 o 
  -1  12   4      404.88      393.21      5.78 o 
   0  12   4      101.65      112.43      3.21 o 
   1  12   4       60.35       60.21      3.02 o 
   2  12   4       17.32       11.61      1.95 o 
   3  12   4        4.65        5.93      1.86 o 
   4  12   4       31.57       31.49      5.34 o 
   5  12   4       46.50       53.68      5.65 o 
  -4  13   4       12.14       10.34      4.72 o 
  -3  13   4       39.97       40.09      4.37 o 
  -2  13   4       20.02       19.72      5.05 o 
  -1  13   4        3.76        1.56      1.77 o 
   0  13   4      188.11      182.80      5.66 o 
   1  13   4       35.66       34.51      1.94 o 
   2  13   4      111.36      102.31      7.83 o 
   3  13   4       48.70       47.93      5.75 o 
   4  13   4        4.18        1.87      2.23 o 
  -4  14   4       81.98       72.96      6.13 o 
  -3  14   4        2.83        6.42      2.93 o 
  -2  14   4       70.34       69.58      4.99 o 
  -1  14   4        6.42        8.20      2.17 o 
   0  14   4        4.00        3.26      1.77 o 
   1  14   4       81.02       75.83      6.01 o 
   2  14   4      230.22      205.50      5.42 o 
   3  14   4       58.65       57.71      4.26 o 
   4  14   4       10.74        7.19      2.58 o 
  -4  15   4        7.56       15.94      4.03 o 
  -3  15   4      162.05      182.92      7.82 o 
  -2  15   4       28.74       33.79      3.52 o 
  -1  15   4        8.06        2.28      1.93 o 
   0  15   4        1.60        0.92      2.63 o 
   1  15   4       78.29       64.24      4.70 o 
   2  15   4      174.78      173.65      7.31 o 
   3  15   4       18.86       19.48      3.45 o 
   4  15   4       81.02       85.41      8.03 o 
  -3  16   4       87.11       98.43      6.64 o 
  -2  16   4       44.29       43.03      4.35 o 
  -1  16   4       91.63       85.11      5.76 o 
   0  16   4       51.34       47.04      5.39 o 
   1  16   4       73.52       76.90      6.47 o 
   2  16   4        2.16       -1.54      2.38 o 
   3  16   4        6.72        7.55      3.71 o 
  -3  17   4       29.86       37.16     10.44 o 
  -2  17   4      232.06      241.05     11.32 o 
  -1  17   4       88.72      100.80      6.45 o 
   0  17   4       33.96       27.74      4.56 o 
   1  17   4       24.52       22.34      3.52 o 
   2  17   4        4.60        3.30      2.67 o 
   3  17   4       55.28       64.85      7.20 o 
  -2  18   4       99.44      107.94      8.82 o 
  -1  18   4       34.92       29.18      4.07 o 
   0  18   4       31.94       34.07      8.09 o 
   1  18   4        7.93        6.54      2.80 o 
   2  18   4        3.09        0.60      3.91 o 
  -1  19   4        3.03        3.63      2.98 o 
   0  19   4       65.86       76.29      7.32 o 
   1  19   4       55.56       63.23      5.51 o 
  -6   0   5        0.10        3.41      3.31 o 
  -5   0   5      177.12      197.48      7.68 o 
  -4   0   5        0.04       -1.25      2.47 o 
  -3   0   5      142.59      135.69      5.19 o 
  -2   0   5      318.55      297.99      6.84 o 
  -1   0   5       25.23       31.48      1.96 o 
   0   0   5       23.74       30.65      3.45 o 
   1   0   5      553.61      532.25      9.22 o 
   2   0   5       40.15       38.33      2.35 o 
   3   0   5       71.22       86.32      5.69 o 
   4   0   5       31.34       28.44      3.70 o 
   5   0   5        4.96        8.15      2.75 o 
   6   0   5       50.80       52.78      4.88 o 
  -6   1   5       37.42       36.87      3.39 o 
  -5   1   5       23.98       20.69      2.54 o 
  -4   1   5      277.91      276.21      5.88 o 
  -3   1   5      170.71      185.65      7.60 o 
  -2   1   5      777.93      775.71      9.87 o 
  -1   1   5      271.98      282.44      3.65 o 
   0   1   5      335.57      351.34      6.69 o 
   1   1   5     2666.90     2710.69     29.37 o 
   2   1   5      272.24      290.87      5.59 o 
   3   1   5      132.75      142.99      4.48 o 
   4   1   5       46.18       48.80      2.86 o 
   5   1   5       49.25       50.71      3.02 o 
   6   1   5       44.50       41.50      3.30 o 
  -6   2   5        6.14        6.81      2.83 o 
  -5   2   5       44.64       47.97      3.25 o 
  -4   2   5      121.29      131.82      4.97 o 
  -3   2   5      175.06      170.46      4.07 o 
  -2   2   5      625.54      621.07      8.24 o 
  -1   2   5      205.05      200.51      3.93 o 
   0   2   5       72.81       84.39      1.68 o 
   1   2   5     1354.40     1406.71     19.51 o 
   2   2   5      410.53      424.24      5.94 o 
   3   2   5      734.63      745.66     11.22 o 
   4   2   5       79.04       84.31      3.28 o 
   5   2   5       59.68       63.07      3.47 o 
   6   2   5       22.42       23.22      2.65 o 
  -6   3   5       12.56       13.85      3.09 o 
  -5   3   5       23.11       19.85      3.60 o 
  -4   3   5      125.98      143.41      4.28 o 
  -3   3   5      283.17      307.40      5.59 o 
  -2   3   5     1122.56     1191.86     13.96 o 
  -1   3   5      659.28      631.90      8.62 o 
   0   3   5     2035.62     2002.03     22.05 o 
   1   3   5      103.50      106.17      3.13 o 
   2   3   5      214.06      224.15      3.82 o 
   3   3   5      126.53      115.93      3.20 o 
   4   3   5        3.79        7.69      1.68 o 
   5   3   5       10.92        9.11      1.99 o 
   6   3   5      111.67      112.22      4.45 o 
  -6   4   5        3.63        1.10      2.63 o 
  -5   4   5       35.97       36.38      3.28 o 
  -4   4   5       26.75       29.29      2.69 o 
  -3   4   5      213.89      221.60      6.70 o 
  -2   4   5     2678.69     2762.52     32.80 o 
  -1   4   5      166.00      168.09      6.14 o 
   0   4   5      584.34      618.44      7.68 o 
   1   4   5       18.55       16.78      1.27 o 
   2   4   5       70.89       75.65      2.73 o 
   3   4   5       61.32       67.18      3.06 o 
   4   4   5      151.80      147.91      3.88 o 
   5   4   5       35.97       36.33      2.62 o 
   6   4   5       25.07       25.16      2.70 o 
  -6   5   5       28.51       28.20      5.75 o 
  -5   5   5       30.71       31.30      3.16 o 
  -4   5   5        6.26        7.60      2.07 o 
  -3   5   5       48.52       57.18      3.32 o 
  -2   5   5     1242.46     1253.11     14.73 o 
  -1   5   5      106.98      102.23      2.40 o 
   0   5   5     3154.77     3186.03     34.68 o 
   1   5   5       71.74       75.15      2.17 o 
   2   5   5       13.24       11.24      1.50 o 
   3   5   5      791.84      781.88     12.54 o 
   4   5   5      121.42      117.21      3.41 o 
   5   5   5      119.43      116.26      4.52 o 
   6   5   5       41.50       38.85      2.89 o 
  -6   6   5      117.87      110.84      6.25 o 
  -5   6   5       57.09       56.53      4.23 o 
  -4   6   5      184.60      189.44      5.32 o 
  -3   6   5      219.27      225.80      5.85 o 
  -2   6   5     1196.03     1212.00     16.25 o 
  -1   6   5       54.98       58.04      1.83 o 
   0   6   5      135.37      157.56      3.22 o 
   1   6   5      208.01      203.05      3.65 o 
   2   6   5       15.68       14.83      1.68 o 
   3   6   5      508.14      502.16      9.99 o 
   4   6   5      432.81      423.94      8.37 o 
   5   6   5       13.49       13.02      2.58 o 
   6   6   5        4.92        5.39      2.75 o 
  -6   7   5       13.79       17.22      3.39 o 
  -5   7   5      392.90      363.48      9.23 o 
  -4   7   5        8.39        7.98      2.33 o 
  -3   7   5       55.07       56.00      3.51 o 
  -2   7   5       55.21       57.07      2.56 o 
  -1   7   5       51.41       51.02      2.74 o 
   0   7   5      168.38      173.98      3.18 o 
   1   7   5      263.52      275.52      4.23 o 
   2   7   5       11.57       12.42      1.86 o 
   3   7   5     1455.57     1455.14     20.00 o 
   4   7   5       71.80       69.05      4.90 o 
   5   7   5       10.52        9.89      2.51 o 
  -5   8   5       11.12        8.43      2.64 o 
  -4   8   5       24.75       23.38      2.83 o 
  -3   8   5      244.90      230.51      6.30 o 
  -2   8   5      170.08      153.61      5.75 o 
  -1   8   5      145.33      148.72      3.53 o 
   0   8   5       63.32       69.35      2.36 o 
   1   8   5        3.83        0.85      1.13 o 
   2   8   5      105.42      123.30      3.79 o 
   3   8   5      108.62      126.89      4.34 o 
   4   8   5        1.83        4.19      2.04 o 
   5   8   5        7.21        4.77      2.32 o 
  -5   9   5      168.60      164.06      6.25 o 
  -4   9   5       59.53       57.25      6.52 o 
  -3   9   5        2.55       -0.17      1.96 o 
  -2   9   5      870.73      842.49     17.02 o 
  -1   9   5      163.18      163.42      4.19 o 
   0   9   5      444.94      463.18      7.66 o 
   1   9   5      150.99      150.37      3.20 o 
   2   9   5       91.87       95.98      3.14 o 
   3   9   5      442.67      454.41      9.61 o 
   4   9   5       44.88       42.19      4.27 o 
   5   9   5       16.71       12.07      3.73 o 
  -5  10   5        8.76        9.38      2.64 o 
  -4  10   5        8.70       11.21      2.45 o 
  -3  10   5        2.88        4.46      1.87 o 
  -2  10   5      625.16      620.43     11.15 o 
  -1  10   5      124.03      122.10      3.32 o 
   0  10   5      104.41      112.60      4.03 o 
   1  10   5        6.54        4.45      1.79 o 
   2  10   5      108.15      109.36      4.23 o 
   3  10   5      321.58      320.16      7.85 o 
   4  10   5       84.25       75.63      4.72 o 
   5  10   5       23.69       19.81      3.50 o 
  -5  11   5       81.72       87.86      4.79 o 
  -4  11   5        5.17        6.53      2.28 o 
  -3  11   5      108.20      106.94      6.86 o 
  -2  11   5      157.28      156.81      5.23 o 
  -1  11   5      464.89      440.39      7.65 o 
   0  11   5      290.20      309.33      5.90 o 
   1  11   5      111.10      115.76      3.62 o 
   2  11   5       48.73       46.30      2.69 o 
   3  11   5       26.53       25.29      2.90 o 
   4  11   5       34.83       34.63      4.31 o 
   5  11   5       41.64       42.52      5.14 o 
  -5  12   5       64.61       58.77      4.03 o 
  -4  12   5        4.33        5.06      2.25 o 
  -3  12   5       43.68       45.13      3.13 o 
  -2  12   5      185.17      181.05      5.02 o 
  -1  12   5       47.66       47.11      2.79 o 
   0  12   5      100.71       96.95      3.69 o 
   1  12   5       82.16       72.34      3.10 o 
   2  12   5       36.99       36.98      2.54 o 
   3  12   5       87.77       88.16      3.83 o 
   4  12   5       11.23       14.31      3.46 o 
  -4  13   5       65.25       64.82      3.34 o 
  -3  13   5        3.00        5.15      1.71 o 
  -2  13   5       29.29       23.96      2.06 o 
  -1  13   5      133.84      138.54      3.76 o 
   0  13   5      256.79      252.08      5.18 o 
   1  13   5       27.41       22.95      1.81 o 
   2  13   5      280.02      271.82      5.97 o 
   3  13   5        8.14        8.82      2.42 o 
   4  13   5       41.39       47.69      4.14 o 
  -4  14   5      122.53      123.80      7.76 o 
  -3  14   5       37.04       39.00      4.54 o 
  -2  14   5       34.41       40.63      4.06 o 
  -1  14   5       70.87       72.18      6.93 o 
   0  14   5       15.75       16.49      2.11 o 
   1  14   5       61.02       57.63      2.56 o 
   2  14   5       30.65       29.69      2.65 o 
   3  14   5       60.93       67.25      6.57 o 
   4  14   5       10.04        6.78      2.66 o 
  -4  15   5       12.09       20.99      4.31 o 
  -3  15   5      122.84      131.84      7.29 o 
  -2  15   5        6.07        6.63      2.82 o 
  -1  15   5        4.36        1.36      2.01 o 
   0  15   5        0.13        1.48      1.81 o 
   1  15   5      420.45      411.14     11.24 o 
   2  15   5      129.79      120.28      5.49 o 
   3  15   5       59.71       52.99      5.34 o 
  -3  16   5        6.14        5.46      3.16 o 
  -2  16   5       30.47       37.63      4.30 o 
  -1  16   5        9.24       11.02      2.98 o 
   0  16   5      122.31      128.05      7.75 o 
   1  16   5      131.82      125.14      7.98 o 
   2  16   5       20.73       25.48      3.76 o 
   3  16   5       14.34       17.77      2.54 o 
  -3  17   5       20.04       22.66      4.22 o 
  -2  17   5        2.90        3.30      3.65 o 
  -1  17   5       16.63       27.39      6.03 o 
   0  17   5        3.94       -1.30      2.67 o 
   1  17   5      130.29      140.06      6.75 o 
   2  17   5       50.19       43.61      4.72 o 
  -2  18   5      355.98      385.27     15.18 o 
  -1  18   5       77.45       84.80      6.22 o 
   0  18   5       18.82       23.49      4.62 o 
   1  18   5       46.79       47.98      4.83 o 
   2  18   5       24.69       24.63      4.11 o 
   0  19   5        0.55       -0.15      3.24 o 
  -6   0   6       91.50       91.47      6.76 o 
  -5   0   6       44.83       41.01      4.51 o 
  -4   0   6      122.99      136.53      6.05 o 
  -3   0   6       62.77       54.82      4.37 o 
  -2   0   6      827.66      842.45     15.13 o 
  -1   0   6      206.40      203.78      4.32 o 
   0   0   6        1.08        2.96      2.08 o 
   1   0   6      426.70      460.40     10.48 o 
   2   0   6        3.58        4.74      1.41 o 
   3   0   6        4.51        4.02      3.27 o 
   4   0   6       95.65       86.11      4.63 o 
   5   0   6        9.17        9.38      5.15 o 
   6   0   6       18.20       12.86      4.09 o 
  -6   1   6       21.02       23.55      3.14 o 
  -5   1   6      166.89      178.30      5.29 o 
  -4   1   6      470.26      481.56      8.12 o 
  -3   1   6       87.53       83.24      3.13 o 
  -2   1   6       76.55       79.59      2.58 o 
  -1   1   6      162.95      164.12      2.69 o 
   0   1   6      199.94      196.77      4.54 o 
   1   1   6      871.81      854.77     12.57 o 
   2   1   6      144.64      143.77      3.00 o 
   3   1   6       52.61       57.00      2.97 o 
   4   1   6       91.91       85.72      3.31 o 
   5   1   6       30.25       27.39      2.58 o 
   6   1   6      196.78      211.79      6.12 o 
  -6   2   6       12.99       10.66      3.12 o 
  -5   2   6       12.68       13.85      2.69 o 
  -4   2   6       47.14       52.79      3.05 o 
  -3   2   6       33.03       35.11      2.25 o 
  -2   2   6        8.14        9.13      1.27 o 
  -1   2   6      877.24      892.03     11.19 o 
   0   2   6      377.12      369.20      6.06 o 
   1   2   6     1587.65     1609.08     20.02 o 
   2   2   6      497.47      492.90      7.23 o 
   3   2   6        8.10       12.82      1.67 o 
   4   2   6       70.74       72.00      3.02 o 
   5   2   6       87.38       78.53      4.08 o 
   6   2   6       22.38       25.56      3.23 o 
  -6   3   6       31.98       30.06      3.97 o 
  -5   3   6       29.89       29.15      3.13 o 
  -4   3   6       89.15       84.08      4.01 o 
  -3   3   6      156.55      155.21      4.05 o 
  -2   3   6      907.77      985.63     11.11 o 
  -1   3   6      426.30      445.34      6.15 o 
   0   3   6       42.99       49.41      2.23 o 
   1   3   6      580.29      577.62      8.12 o 
   2   3   6      243.93      252.50      6.76 o 
   3   3   6       46.87       41.74      2.12 o 
   4   3   6       42.51       36.78      2.34 o 
   5   3   6      239.64      230.65      5.35 o 
   6   3   6      231.60      241.29      6.38 o 
  -6   4   6       15.02        7.44      3.28 o 
  -5   4   6       57.75       57.74      3.91 o 
  -4   4   6       53.16       49.61      3.30 o 
  -3   4   6      109.93      121.01      4.04 o 
  -2   4   6      650.40      672.29      8.05 o 
   0   4   6      526.18      565.66      6.73 o 
   1   4   6      378.79      350.84      5.62 o 
   2   4   6       35.97       39.97      2.15 o 
   3   4   6      169.72      163.36      3.58 o 
   4   4   6      131.93      130.11      3.71 o 
   5   4   6      190.56      178.92      4.89 o 
   6   4   6       36.19       37.34      4.52 o 
  -6   5   6       66.38       61.61      5.04 o 
  -5   5   6       12.84        9.28      2.48 o 
  -4   5   6       11.69       12.05      3.41 o 
  -3   5   6      346.81      336.76      7.46 o 
  -2   5   6      915.43      933.87     20.08 o 
  -1   5   6      177.77      193.28      4.86 o 
   0   5   6      118.43       97.19      2.58 o 
   1   5   6       63.01       55.44      1.99 o 
   2   5   6       85.34       84.56      3.04 o 
   3   5   6      138.17      136.64      4.33 o 
   4   5   6       51.32       54.24      3.33 o 
   5   5   6       37.99       38.80      2.43 o 
   6   5   6       48.71       57.61      3.26 o 
  -6   6   6        5.21        2.87      2.94 o 
  -5   6   6       10.00        8.61      2.75 o 
  -4   6   6       51.54       52.09      3.75 o 
  -3   6   6      173.94      188.53      5.02 o 
  -2   6   6      578.78      589.26      9.11 o 
  -1   6   6       29.43       27.90      1.54 o 
   0   6   6      549.87      556.26      8.07 o 
   1   6   6       47.28       49.63      1.99 o 
   2   6   6       64.00       69.90      2.93 o 
   3   6   6       43.53       45.91      2.84 o 
   4   6   6      304.53      301.91      6.86 o 
   5   6   6        2.51        3.65      2.26 o 
  -5   7   6        4.40        0.49      2.85 o 
  -4   7   6      215.73      213.81      6.51 o 
  -3   7   6      127.31      134.50      5.02 o 
  -2   7   6       25.13       22.12      2.26 o 
  -1   7   6      114.44      106.68      2.60 o 
   0   7   6      129.57      123.49      2.91 o 
   1   7   6       65.97       58.43      2.06 o 
   2   7   6      121.98      124.84      3.79 o 
   3   7   6     1152.31     1139.43     16.39 o 
   4   7   6       43.59       37.88      3.05 o 
   5   7   6       44.12       43.51      3.57 o 
  -5   8   6        7.96        9.37      3.64 o 
  -4   8   6       95.94       80.67      4.63 o 
  -3   8   6      195.93      190.51      5.71 o 
  -2   8   6       92.38       95.90      3.95 o 
  -1   8   6       95.29       99.95      2.97 o 
   0   8   6       93.73       97.04      2.39 o 
   1   8   6       26.35       24.90      1.54 o 
   2   8   6      433.52      427.37      7.50 o 
   3   8   6     1847.10     1797.13     24.18 o 
   4   8   6       61.37       59.62      3.66 o 
   5   8   6       14.14       14.43      2.76 o 
  -5   9   6       23.41       19.62      3.27 o 
  -4   9   6       82.86       78.27      4.96 o 
  -3   9   6      195.76      177.27      5.58 o 
  -2   9   6      366.52      356.19      7.72 o 
  -1   9   6       88.74       81.06      2.72 o 
   0   9   6       56.50       59.96      2.59 o 
   1   9   6       91.96       92.97      2.68 o 
   2   9   6      337.24      333.14      5.87 o 
   3   9   6      455.15      460.82      9.26 o 
   4   9   6       97.10       99.63      5.21 o 
   5   9   6        6.47        7.07      3.24 o 
  -5  10   6       57.66       52.62      4.50 o 
  -4  10   6        3.37        3.98      2.19 o 
  -3  10   6      143.64      143.36      4.99 o 
  -2  10   6      637.57      627.66     11.42 o 
  -1  10   6      139.11      136.70      4.27 o 
   0  10   6      118.89      134.68      4.96 o 
   1  10   6       47.17       49.10      2.62 o 
   2  10   6      195.52      183.41      4.70 o 
   3  10   6      176.63      178.33      5.84 o 
   4  10   6       25.15       32.52      4.30 o 
   5  10   6       26.87       29.94      4.29 o 
  -5  11   6        0.39       -1.82      2.45 o 
  -4  11   6       66.96       59.30      5.08 o 
  -3  11   6       85.18       80.70      4.04 o 
  -2  11   6      368.66      376.66     10.05 o 
  -1  11   6      620.42      589.30     11.00 o 
   0  11   6       20.35       20.08      1.95 o 
   1  11   6       68.76       65.95      3.04 o 
   2  11   6       45.36       49.25      3.17 o 
   3  11   6        3.12        5.07      1.82 o 
   4  11   6       48.82       49.14      5.50 o 
   5  11   6       71.31       82.80      6.85 o 
  -4  12   6       16.43       17.58      2.89 o 
  -3  12   6        5.53        5.35      2.05 o 
  -2  12   6      162.45      165.10      5.02 o 
  -1  12   6      176.98      167.70      4.45 o 
   0  12   6       34.97       32.69      2.31 o 
   1  12   6        1.77        0.62      1.42 o 
   2  12   6       10.26       11.49      2.03 o 
   3  12   6       33.62       33.99      3.58 o 
   4  12   6       29.21       36.70      4.92 o 
  -4  13   6        3.77        3.89      2.14 o 
  -3  13   6       54.78       56.30      3.45 o 
  -2  13   6       15.42       15.71      2.17 o 
  -1  13   6       30.68       31.78      2.40 o 
   0  13   6      249.39      242.17      5.33 o 
   1  13   6      125.83      120.03      3.48 o 
   2  13   6        7.76        7.03      1.93 o 
   3  13   6       30.59       33.03      3.01 o 
   4  13   6       15.29       17.09      3.17 o 
  -4  14   6      215.97      230.41      5.94 o 
  -3  14   6       53.01       54.35      3.05 o 
  -2  14   6       43.49       40.58      2.62 o 
  -1  14   6       92.62       90.47      3.42 o 
   0  14   6       69.94       66.44      2.99 o 
   1  14   6       34.65       31.18      2.15 o 
   2  14   6        5.50        6.62      1.89 o 
   3  14   6        4.72        7.80      3.78 o 
   4  14   6       49.50       65.12      7.98 o 
  -3  15   6       29.45       33.84      4.45 o 
  -2  15   6       43.89       51.70      4.75 o 
  -1  15   6       57.74       62.15      4.22 o 
   0  15   6       20.25       22.54      1.85 o 
   1  15   6       46.57       45.34      2.90 o 
   2  15   6       38.77       39.23      3.05 o 
   3  15   6       23.67       26.48      6.02 o 
  -3  16   6       38.49       36.73      4.72 o 
  -2  16   6       10.98       19.55      3.50 o 
  -1  16   6       43.80       45.08      3.79 o 
   0  16   6       25.62       26.55      4.40 o 
   1  16   6        7.11       12.53      2.96 o 
   2  16   6       47.30       47.20      4.20 o 
   3  16   6       43.41       55.85      6.67 o 
  -2  17   6       29.68       40.56      5.79 o 
  -1  17   6      145.23      160.74      9.25 o 
   0  17   6       15.28       14.50      3.28 o 
   1  17   6       85.99       85.81      5.84 o 
   2  17   6       24.39       26.10      4.07 o 
  -1  18   6       49.30       54.46      5.34 o 
   0  18   6        8.30       12.22      4.53 o 
   1  18   6       12.09       12.32      3.36 o 
  -6   0   7       97.13      110.27      7.20 o 
  -5   0   7      122.85      114.23      6.61 o 
  -4   0   7      673.28      691.26     14.81 o 
  -3   0   7        5.40        7.10      2.40 o 
  -2   0   7        5.16        2.03      3.10 o 
  -1   0   7      103.00       97.31      3.08 o 
   0   0   7       52.18       54.29      5.15 o 
   1   0   7      679.76      737.81     24.00 o 
   2   0   7      137.51      161.03      4.51 o 
   3   0   7      103.06       95.83      4.40 o 
   4   0   7       13.11       10.98      2.54 o 
   5   0   7       38.29       40.77      4.77 o 
   6   0   7        0.37       -0.22      3.35 o 
  -6   1   7        1.71       -0.08      2.76 o 
  -5   1   7        3.33        6.35      2.51 o 
  -4   1   7       82.84       89.15      3.65 o 
  -3   1   7      139.01      142.25      3.97 o 
  -2   1   7      176.58      176.03      3.80 o 
  -1   1   7      254.77      269.90      3.78 o 
   0   1   7      315.42      318.13      5.67 o 
   1   1   7       24.98       24.58      2.15 o 
   2   1   7      520.29      530.58      7.16 o 
   3   1   7      142.64      166.43      4.73 o 
   4   1   7      189.61      187.83      4.44 o 
   5   1   7      225.59      224.51      6.37 o 
   6   1   7       13.90       13.95      2.80 o 
  -6   2   7       33.37       40.68      4.07 o 
  -5   2   7       78.68       80.58      4.53 o 
  -4   2   7      131.48      150.57      5.05 o 
  -3   2   7      104.38      111.17      4.95 o 
  -2   2   7        6.04        3.53      1.44 o 
  -1   2   7      397.26      406.77      5.47 o 
   0   2   7      150.78      158.35      3.68 o 
   1   2   7       26.19       27.53      1.65 o 
   2   2   7        4.47        3.31      1.15 o 
   3   2   7      134.10      139.90      3.77 o 
   4   2   7      102.84      106.00      3.47 o 
   5   2   7       27.78       25.04      4.05 o 
   6   2   7       62.12       73.16      4.51 o 
  -6   3   7        3.83        5.05      2.93 o 
  -5   3   7        4.31        3.38      2.41 o 
  -4   3   7       97.87      104.67      4.46 o 
  -3   3   7       39.13       42.67      2.84 o 
  -2   3   7      239.07      255.70      4.41 o 
  -1   3   7      658.52      693.07      8.97 o 
   0   3   7      601.02      596.75      7.60 o 
   1   3   7      181.01      190.63      4.80 o 
   2   3   7        0.08        0.27      1.07 o 
   3   3   7       45.83       46.21      2.22 o 
   4   3   7        5.26        4.14      1.53 o 
   5   3   7       81.42       88.31      3.87 o 
  -6   4   7      187.44      211.69      7.95 o 
  -5   4   7       62.52       63.25      4.11 o 
  -4   4   7        4.70        3.45      2.10 o 
  -3   4   7      408.19      435.76      8.03 o 
  -2   4   7      138.76      134.12      4.20 o 
  -1   4   7       90.65      106.97      3.05 o 
   0   4   7     1542.02     1518.99     17.34 o 
   1   4   7      542.81      563.82      8.21 o 
   2   4   7       30.81       29.61      1.98 o 
   3   4   7      107.41      107.85      4.77 o 
   4   4   7      143.75      154.14      3.84 o 
   5   4   7       13.16       16.74      2.18 o 
  -5   5   7       53.75       53.97      4.93 o 
  -4   5   7        2.36        2.02      2.07 o 
  -3   5   7      832.49      832.05     12.82 o 
  -2   5   7      138.70      153.04      4.43 o 
  -1   5   7      496.82      514.12      9.99 o 
   0   5   7       78.27       84.02      2.42 o 
   1   5   7      235.28      236.53      4.50 o 
   2   5   7     1279.86     1235.42     16.72 o 
   3   5   7      347.98      332.81      6.72 o 
   4   5   7       32.55       34.75      2.86 o 
   5   5   7        9.69        6.20      3.66 o 
  -5   6   7       22.47       19.65      3.27 o 
  -4   6   7       33.04       37.14      3.43 o 
  -3   6   7      545.14      527.27      9.13 o 
  -2   6   7       20.98       19.69      2.51 o 
  -1   6   7       17.43       13.86      1.18 o 
   0   6   7      204.99      213.95      3.95 o 
   1   6   7      158.16      163.02      3.16 o 
   2   6   7     1925.20     1897.50     24.55 o 
   3   6   7      590.48      590.54      9.91 o 
   4   6   7       40.30       45.90      4.01 o 
   5   6   7        4.60        4.05      2.75 o 
  -5   7   7        5.38        7.48      2.86 o 
  -4   7   7       50.98       49.02      3.85 o 
  -3   7   7     1323.05     1338.37     21.26 o 
  -2   7   7      327.62      302.93      6.90 o 
  -1   7   7      200.75      195.80      5.75 o 
   0   7   7      194.13      199.92      3.58 o 
   1   7   7       93.11       98.62      3.21 o 
   2   7   7       46.33       47.14      2.62 o 
   3   7   7      104.34      103.70      4.01 o 
   4   7   7       66.75       74.52      4.43 o 
   5   7   7       22.84       22.13      3.39 o 
  -5   8   7       43.32       48.98      4.22 o 
  -4   8   7       21.29       21.50      4.27 o 
  -3   8   7      140.81      132.03      4.98 o 
  -2   8   7       50.23       45.23      3.10 o 
  -1   8   7       27.69       31.03      2.03 o 
   0   8   7        2.33        1.68      1.27 o 
   1   8   7      453.84      435.67      6.13 o 
   2   8   7      335.64      347.34      6.69 o 
   3   8   7      465.28      479.37      8.78 o 
   4   8   7        9.28        8.56      2.57 o 
   5   8   7       15.73       23.64      3.75 o 
  -5   9   7       44.99       44.24      4.09 o 
  -4   9   7       24.21       22.48      3.01 o 
  -3   9   7      190.49      196.39      5.98 o 
  -2   9   7       33.36       34.95      2.89 o 
  -1   9   7      335.34      338.41      5.51 o 
   0   9   7       11.57       11.31      1.53 o 
   1   9   7      360.16      357.62      5.48 o 
   2   9   7      239.79      236.56      4.89 o 
   3   9   7        1.43        3.20      1.83 o 
   4   9   7      349.23      355.08      8.80 o 
   5   9   7       13.80        6.26      2.76 o 
  -5  10   7       16.38       17.10      3.26 o 
  -4  10   7        0.12       -1.03      2.03 o 
  -3  10   7      217.88      211.56      6.25 o 
  -2  10   7      265.51      260.82      6.58 o 
  -1  10   7      192.56      192.76      4.47 o 
   0  10   7       43.73       49.17      2.66 o 
   1  10   7       27.48       26.17      2.13 o 
   2  10   7       83.64       83.12      3.49 o 
   3  10   7       13.77       16.69      2.88 o 
   4  10   7       35.33       32.25      4.03 o 
   5  10   7       26.99       25.77      4.18 o 
  -4  11   7       51.75       44.79      3.62 o 
  -3  11   7       21.22       19.38      2.63 o 
  -2  11   7       55.92       49.44      3.30 o 
  -1  11   7       14.79       16.51      1.77 o 
   0  11   7       27.30       25.33      2.13 o 
   1  11   7        7.83        3.94      1.47 o 
   2  11   7       81.54       81.20      5.73 o 
   3  11   7      108.04      100.69      5.53 o 
   4  11   7        4.54        7.43      3.28 o 
  -4  12   7       92.51       90.12      4.74 o 
  -3  12   7       12.11       12.66      3.08 o 
  -2  12   7       82.62       80.62      3.94 o 
  -1  12   7      248.06      254.61      6.31 o 
   0  12   7       42.41       38.13      2.55 o 
   1  12   7      501.19      458.21      8.23 o 
   2  12   7      120.86      118.32      5.90 o 
   3  12   7       23.00       24.25      2.81 o 
   4  12   7       82.35       95.69     15.61 o 
  -4  13   7       32.12       41.68      5.86 o 
  -3  13   7        6.42        8.38      2.34 o 
  -2  13   7       48.63       47.98      3.29 o 
  -1  13   7       60.07       62.23      3.18 o 
   0  13   7        8.80        9.87      1.78 o 
   1  13   7      189.74      176.10      4.34 o 
   2  13   7        7.71       11.10      2.83 o 
   3  13   7        5.12        2.30      2.17 o 
   4  13   7        7.33        9.31      3.94 o 
  -4  14   7       25.96       26.28      5.29 o 
  -3  14   7       73.97       80.04      4.10 o 
  -2  14   7       34.52       37.80      3.78 o 
  -1  14   7       91.28      103.96      5.09 o 
   0  14   7        6.31        4.96      1.66 o 
   1  14   7       88.58       85.34      3.67 o 
   2  14   7       15.78       16.31      2.74 o 
   3  14   7        7.04        8.63      2.92 o 
  -3  15   7       59.90       65.36      4.65 o 
  -2  15   7       56.60       65.75      3.91 o 
  -1  15   7        3.14        1.85      1.50 o 
   0  15   7       19.98       24.47      2.05 o 
   1  15   7       47.10       46.29      2.90 o 
   2  15   7        4.15        6.34      2.25 o 
   3  15   7        5.57        7.56      3.70 o 
  -3  16   7       11.73       12.58      3.77 o 
  -2  16   7       22.31       28.73      4.13 o 
  -1  16   7       17.09       24.87      3.17 o 
   0  16   7       85.14       87.61      4.11 o 
   1  16   7      172.76      180.34      6.60 o 
   2  16   7        4.98        4.12      2.12 o 
  -2  17   7       14.90       23.61      4.04 o 
  -1  17   7       38.31       45.43      4.78 o 
   0  17   7       45.69       51.19      4.89 o 
   1  17   7       31.66       36.77      4.76 o 
   2  17   7       25.05       19.85      3.75 o 
  -1  18   7       39.45       48.70      6.89 o 
   0  18   7        1.67        4.20      2.88 o 
   1  18   7        3.24        6.54      3.03 o 
  -6   0   8        6.10        3.02     10.89 o 
  -5   0   8      248.46      244.65     11.38 o 
  -4   0   8       58.77       67.97      4.87 o 
  -3   0   8      215.84      226.60      7.17 o 
  -2   0   8      311.43      329.48      7.87 o 
  -1   0   8        0.04       -0.54      1.15 o 
   0   0   8      468.98      507.85     18.08 o 
   1   0   8        0.35       -0.96      2.35 o 
   3   0   8       68.27       63.72      4.66 o 
   4   0   8       38.80       27.21      3.82 o 
   5   0   8        7.68        6.99      3.21 o 
  -6   1   8        3.69       -0.97      3.27 o 
  -5   1   8      109.54      111.67      5.29 o 
  -4   1   8       76.71       70.29      3.84 o 
  -3   1   8      194.55      191.10      4.60 o 
  -2   1   8      336.75      349.22     10.42 o 
  -1   1   8      284.33      306.53      4.26 o 
   0   1   8      714.71      676.04     12.51 o 
   1   1   8      206.45      228.57      6.43 o 
   2   1   8       76.04       78.23      2.68 o 
   3   1   8       62.10       51.92      3.04 o 
   4   1   8      302.43      275.85      6.70 o 
   5   1   8       66.29       64.84      3.94 o 
  -6   2   8      109.17      118.77      6.08 o 
  -5   2   8       77.67       79.45      4.63 o 
  -4   2   8       77.55       83.68      4.13 o 
  -3   2   8      156.98      164.47      5.06 o 
  -2   2   8      147.31      152.22      3.70 o 
  -1   2   8      294.11      313.09      4.64 o 
   0   2   8      544.21      560.04      9.14 o 
   1   2   8      188.30      191.64      4.28 o 
   2   2   8       70.02       88.55      6.20 o 
   3   2   8        9.40        9.29      1.92 o 
   4   2   8       59.37       60.12      3.43 o 
   5   2   8       37.27       41.93      5.49 o 
  -5   3   8        2.13        2.87      2.42 o 
  -4   3   8       72.28       73.22      3.94 o 
  -3   3   8      111.69      117.13      4.22 o 
  -2   3   8      135.93      137.25      9.34 o 
  -1   3   8     1022.66     1037.67     12.82 o 
   0   3   8      207.63      208.94      3.88 o 
   1   3   8      185.44      177.77      4.69 o 
   2   3   8      132.17      126.70      6.09 o 
   3   3   8      113.17      112.22      3.28 o 
   4   3   8       54.12       49.16      3.04 o 
   5   3   8       19.76       19.77      2.60 o 
  -5   4   8       18.46       22.24      3.36 o 
  -4   4   8       51.85       57.73      3.62 o 
  -3   4   8       11.85       11.05      2.32 o 
  -2   4   8      168.74      170.13      4.38 o 
  -1   4   8       44.74       44.09      2.05 o 
   0   4   8        1.96        1.94      0.88 o 
   1   4   8       35.17       39.17      2.34 o 
   2   4   8       84.03       79.81      4.59 o 
   3   4   8        3.90        3.50      1.75 o 
   4   4   8       23.13       22.55      3.37 o 
   5   4   8       26.06       32.80      2.55 o 
  -5   5   8        5.58        6.28      2.83 o 
  -4   5   8        2.94        3.55      2.34 o 
  -3   5   8      222.67      213.97      5.46 o 
  -2   5   8       15.58       13.32      2.00 o 
  -1   5   8       75.57       72.62      2.58 o 
   0   5   8      136.01      129.71      2.92 o 
   1   5   8      105.95      105.48      2.98 o 
   2   5   8      181.78      182.58      5.02 o 
   3   5   8      330.22      327.36      7.48 o 
   4   5   8       27.74       32.28      3.84 o 
   5   5   8      148.19      160.84      8.62 o 
  -5   6   8       13.72       16.19      3.28 o 
  -4   6   8       39.30       47.35      3.86 o 
  -3   6   8       99.03       98.02      4.57 o 
  -2   6   8       91.41       86.14      3.59 o 
  -1   6   8        2.95        2.66      0.94 o 
   0   6   8       59.94       59.43      2.07 o 
   1   6   8      352.94      343.03      5.52 o 
   2   6   8      764.52      745.98     12.66 o 
   3   6   8      518.08      542.60     10.50 o 
   4   6   8       81.28       90.44      5.75 o 
   5   6   8      173.72      174.03      7.50 o 
  -5   7   8        7.43        4.49      2.76 o 
  -4   7   8      105.81      101.61      5.24 o 
  -3   7   8     1038.14     1005.45     17.00 o 
  -2   7   8       37.39       35.03      2.81 o 
  -1   7   8       24.92       26.88      2.10 o 
   0   7   8      484.35      482.82      6.51 o 
   1   7   8       54.85       51.74      2.04 o 
   2   7   8     1102.97     1102.40     17.41 o 
   3   7   8      209.10      214.81      6.14 o 
   4   7   8       92.08       97.83      5.93 o 
   5   7   8      163.67      162.79      8.27 o 
  -5   8   8       27.26       29.59      3.67 o 
  -4   8   8       83.89       75.31      6.35 o 
  -3   8   8      300.40      289.07      7.43 o 
  -2   8   8        0.40       -1.30      1.68 o 
  -1   8   8        3.05        2.64      1.54 o 
   0   8   8       75.23       72.77      2.77 o 
   1   8   8      143.83      141.00      3.28 o 
   2   8   8      862.66      877.28     14.61 o 
   3   8   8       34.77       33.33      2.99 o 
   4   8   8      145.24      142.80      6.38 o 
   5   8   8       65.26       67.20      5.70 o 
  -5   9   8       66.38       61.61      4.73 o 
  -4   9   8      122.12      120.85      5.47 o 
  -3   9   8      249.55      251.85      6.98 o 
  -2   9   8       45.00       43.30      3.15 o 
  -1   9   8      226.77      228.55      5.33 o 
   0   9   8       66.53       65.84      2.84 o 
   1   9   8      303.08      292.74      5.40 o 
   2   9   8      850.31      850.29     12.70 o 
   3   9   8       33.48       38.11      3.31 o 
   4   9   8       17.86       19.03      3.45 o 
   5   9   8        9.47       10.33      4.54 o 
  -5  10   8       37.09       32.73      3.86 o 
  -4  10   8       77.96       72.76      4.76 o 
  -3  10   8       95.70       93.49      7.42 o 
  -2  10   8       41.17       44.84      4.77 o 
  -1  10   8       96.97       97.91      3.40 o 
   0  10   8      193.91      184.33      4.31 o 
   1  10   8       73.65       82.84      3.13 o 
   2  10   8      509.93      533.29     10.18 o 
   3  10   8       56.12       73.22      5.74 o 
   4  10   8       21.52       20.03      3.61 o 
  -4  11   8        3.01        0.45      2.72 o 
  -3  11   8       51.79       48.07      3.63 o 
  -2  11   8       23.98       26.06      2.74 o 
  -1  11   8      218.81      220.21      4.94 o 
   0  11   8      217.04      205.53      4.63 o 
   1  11   8       97.52       94.90      3.61 o 
   2  11   8       43.84       45.57      3.74 o 
   3  11   8       33.82       35.71      3.63 o 
   4  11   8       10.50       10.27      4.86 o 
  -4  12   8       21.70       21.64      3.80 o 
  -3  12   8       99.71      106.57      4.94 o 
  -2  12   8      232.97      227.46      6.39 o 
  -1  12   8       20.98       24.02      2.12 o 
   0  12   8       60.55       46.26      4.20 o 
   1  12   8       54.59       63.11      3.21 o 
   2  12   8       11.87        7.74      2.40 o 
   3  12   8       21.87       27.53      3.38 o 
   4  12   8       55.37       59.50      9.19 o 
  -4  13   8       41.40       42.01      3.84 o 
  -3  13   8        6.32        3.46      2.31 o 
  -2  13   8        7.64       12.81      2.36 o 
  -1  13   8        8.22        8.05      1.86 o 
   0  13   8        5.11        4.79      1.51 o 
   1  13   8       19.75       21.24      2.03 o 
   2  13   8       77.81       77.13      4.72 o 
   3  13   8       31.66       42.02      3.93 o 
  -3  14   8        9.36        8.05      2.33 o 
  -2  14   8       91.33       96.63      4.49 o 
  -1  14   8      117.61      107.69      5.36 o 
   0  14   8       78.84       79.40      3.40 o 
   1  14   8        4.22        5.64      1.74 o 
   2  14   8       42.67       32.18      5.91 o 
   3  14   8       34.19       40.20      4.36 o 
  -3  15   8       59.88       57.66      5.87 o 
  -2  15   8       19.24       21.23      2.58 o 
  -1  15   8       38.42       44.74      3.26 o 
   0  15   8       56.30       64.53      4.53 o 
   1  15   8        6.21        8.51      2.15 o 
   2  15   8        3.78        1.79      5.36 o 
   3  15   8       17.45       23.09      3.92 o 
  -2  16   8       47.52       53.25      3.44 o 
  -1  16   8       17.24       15.71      2.65 o 
   0  16   8       66.04       70.30      3.21 o 
   1  16   8       13.03       15.57      3.10 o 
   2  16   8       17.85       18.00      3.43 o 
  -1  17   8       83.27      100.00      5.76 o 
   0  17   8       79.15       85.93      5.12 o 
   1  17   8       16.46       16.00      3.09 o 
  -5   0   9        6.58        5.98      4.36 o 
  -4   0   9       19.19       18.41      4.53 o 
  -3   0   9        2.34        2.55      2.34 o 
  -2   0   9      375.67      377.27      9.00 o 
  -1   0   9       25.96       28.45      2.75 o 
   0   0   9        5.80        4.28      2.51 o 
   1   0   9       18.20       26.93      4.68 o 
   2   0   9       26.75       33.85      5.90 o 
   3   0   9       10.03       11.78      2.91 o 
   4   0   9       19.41       19.13      3.48 o 
   5   0   9        1.80       -1.05      2.77 o 
  -5   1   9      134.38      141.20      6.70 o 
  -4   1   9        1.93        3.85      2.15 o 
  -3   1   9      194.59      200.63      5.44 o 
  -2   1   9      528.91      540.53      8.08 o 
  -1   1   9      205.05      201.67      3.44 o 
   0   1   9       86.23       96.11      6.22 o 
   1   1   9       65.05       68.78      6.19 o 
   2   1   9       13.55       10.30      2.21 o 
   3   1   9      269.37      217.36      5.47 o 
   4   1   9       94.09       88.83      4.11 o 
   5   1   9      103.02      112.13      4.78 o 
  -5   2   9       49.50       46.00      3.89 o 
  -4   2   9       35.65       40.22      3.46 o 
  -3   2   9       36.61       42.89      2.93 o 
  -2   2   9       43.03       38.41      2.55 o 
  -1   2   9      283.78      272.45      4.79 o 
   0   2   9      111.89      111.12      4.10 o 
   1   2   9       67.28       61.53      3.55 o 
   2   2   9       86.83       73.56      4.99 o 
   3   2   9       52.85       48.58      2.84 o 
   4   2   9      183.17      179.64      6.62 o 
   5   2   9       39.59       32.23      3.05 o 
  -5   3   9       65.91       64.73      4.33 o 
  -4   3   9       63.00       68.45      4.38 o 
  -3   3   9       86.84       82.94      3.80 o 
  -2   3   9      203.34      199.28      8.11 o 
  -1   3   9       83.52       84.67      2.53 o 
   0   3   9      683.16      677.03     11.04 o 
   1   3   9       21.49       19.46      2.92 o 
   2   3   9      278.13      250.42     19.29 o 
   3   3   9       28.28       34.40      3.50 o 
   4   3   9       50.34       54.76      3.06 o 
   5   3   9       23.51       31.26      3.45 o 
  -5   4   9       97.89      105.35      5.84 o 
  -4   4   9       16.55       20.56      3.65 o 
  -3   4   9       43.85       42.19      2.94 o 
  -2   4   9       10.54       12.92      1.75 o 
  -1   4   9      299.76      296.86      5.20 o 
   0   4   9      204.92      203.90      5.45 o 
   1   4   9      801.12      764.05     17.37 o 
   2   4   9       64.31       61.92      4.03 o 
   3   4   9       11.00        9.18      2.58 o 
   4   4   9       39.95       41.48      4.11 o 
   5   4   9       23.44       24.59      6.84 o 
  -5   5   9       14.37       13.08      3.27 o 
  -4   5   9      155.03      161.62      6.07 o 
  -3   5   9       13.70       11.85      2.09 o 
  -2   5   9      297.60      288.96      5.96 o 
  -1   5   9      347.54      348.27      7.97 o 
   0   5   9     1242.82     1270.22     21.51 o 
   1   5   9      565.70      557.56      9.54 o 
   2   5   9      561.80      553.86     11.99 o 
   3   5   9      260.96      259.34      7.81 o 
   4   5   9        9.79       12.06      3.05 o 
   5   5   9       55.83       69.42      5.61 o 
  -5   6   9        4.28        6.13      2.87 o 
  -4   6   9      268.42      270.16      7.78 o 
  -3   6   9      366.73      371.67     11.64 o 
  -2   6   9       61.86       62.58      6.16 o 
  -1   6   9      142.29      138.40      3.58 o 
   0   6   9       49.09       49.40      2.59 o 
   1   6   9      360.27      359.59      6.55 o 
   2   6   9      579.16      556.90     12.05 o 
   3   6   9      230.15      232.02     16.08 o 
   4   6   9       20.09       21.27      3.61 o 
   5   6   9       18.70       18.93      3.88 o 
  -5   7   9        7.01        6.04      3.05 o 
  -4   7   9       28.40       21.99      3.20 o 
  -3   7   9       99.03       95.41      4.66 o 
  -2   7   9      159.29      158.66      5.16 o 
  -1   7   9       48.84       55.59      2.88 o 
   0   7   9       36.06       37.40      2.46 o 
   1   7   9       99.80      102.06      3.50 o 
   2   7   9      160.40      161.31      4.98 o 
   3   7   9      152.32      152.22      6.28 o 
   4   7   9       79.18       84.93      5.77 o 
   5   7   9       93.69       99.57      6.76 o 
  -5   8   9        8.45        8.21      3.16 o 
  -4   8   9      356.14      320.52     11.09 o 
  -3   8   9      349.95      359.91      8.54 o 
  -2   8   9       69.61       70.67      3.81 o 
  -1   8   9       90.48       96.33      4.66 o 
   0   8   9       49.00       45.59      2.61 o 
   1   8   9      131.13      121.22      4.51 o 
   2   8   9      192.48      187.99      5.35 o 
   3   8   9        2.13        1.63      2.45 o 
   4   8   9      104.34       97.01      6.15 o 
  -4   9   9       57.53       44.50      3.94 o 
  -3   9   9       19.27       18.98      2.75 o 
  -2   9   9       83.14       74.68      4.02 o 
  -1   9   9       17.15       15.51      2.52 o 
   0   9   9      104.88       99.50      3.44 o 
   1   9   9       10.45       10.70      2.03 o 
   2   9   9      375.12      364.17      7.15 o 
   3   9   9       42.65       38.99      5.27 o 
   4   9   9       38.89       46.12      4.60 o 
  -4  10   9        5.60        5.25      2.59 o 
  -3  10   9       16.07       18.51      2.81 o 
  -2  10   9       78.13       77.62      4.17 o 
  -1  10   9      124.93      129.06      6.23 o 
   0  10   9       90.87       98.40      3.49 o 
   1  10   9      169.88      169.88      5.23 o 
   2  10   9      237.02      251.48      6.62 o 
   3  10   9       12.13       12.78      3.69 o 
   4  10   9       11.06       14.83      3.46 o 
  -4  11   9       41.85       46.30      4.02 o 
  -3  11   9       37.18       42.53      3.63 o 
  -2  11   9       79.34       84.04      4.39 o 
  -1  11   9       61.72       53.62      3.08 o 
   0  11   9      162.87      152.59      5.68 o 
   1  11   9      122.32      129.40      5.37 o 
   2  11   9       16.00       15.80      2.77 o 
   3  11   9       38.06       28.56      4.37 o 
   4  11   9       61.19       70.70      9.92 o 
  -4  12   9       13.20       11.02      2.84 o 
  -3  12   9        3.25        6.14      2.36 o 
  -2  12   9       46.37       46.45      3.45 o 
  -1  12   9       89.83       86.86      3.85 o 
   0  12   9       39.71       35.32      2.66 o 
   1  12   9      267.95      275.07      7.99 o 
   2  12   9       32.68       39.10      3.64 o 
   3  12   9       41.47       52.73      8.56 o 
   4  12   9       14.30       14.25      6.49 o 
  -3  13   9       43.50       42.89      4.01 o 
  -2  13   9      188.29      186.61      5.93 o 
  -1  13   9       18.30       26.12      2.37 o 
   0  13   9      106.56      105.52      7.09 o 
   1  13   9       31.68       38.08      3.47 o 
   2  13   9       15.71       12.67      2.67 o 
   3  13   9      158.04      187.32      8.60 o 
  -3  14   9       24.13       32.71      5.35 o 
  -2  14   9       55.78       63.61      4.02 o 
  -1  14   9       87.86       89.59      6.15 o 
   0  14   9       67.10       70.66      3.68 o 
   1  14   9       20.34       22.40      2.96 o 
   2  14   9      104.10      104.07      6.25 o 
   3  14   9       21.79       22.89      6.48 o 
  -2  15   9       85.97       89.33      4.96 o 
  -1  15   9       12.95       10.89      2.82 o 
   0  15   9        2.32        5.25      1.85 o 
   1  15   9       47.23       47.61      3.53 o 
   2  15   9        1.82        0.30      2.18 o 
  -2  16   9       85.84      102.83      4.70 o 
  -1  16   9       26.70       31.13      3.06 o 
   0  16   9       38.30       36.40      4.07 o 
   1  16   9       16.03       19.38      2.69 o 
   0  17   9       43.88       46.17      3.69 o 
  -5   0  10       12.22        9.22      6.29 o 
  -4   0  10      143.50      145.25      9.23 o 
  -3   0  10       11.75        8.26      3.92 o 
  -2   0  10       74.71       85.78      5.58 o 
  -1   0  10        0.62       -2.29      3.03 o 
   0   0  10       82.92       91.37      7.54 o 
   1   0  10      236.52      204.92     11.03 o 
   2   0  10       33.72       31.04      5.83 o 
   3   0  10       37.19       21.10      3.26 o 
   4   0  10        0.05        4.67      2.93 o 
   5   0  10        8.01        6.38      3.35 o 
  -5   1  10      106.88      121.59      6.47 o 
  -4   1  10       47.78       41.39      3.83 o 
  -3   1  10      116.35      109.35      4.77 o 
  -2   1  10      118.74      121.51      3.36 o 
  -1   1  10       13.48       16.53      1.88 o 
   0   1  10       34.15       34.69      2.94 o 
   1   1  10       29.53       23.92      3.50 o 
   2   1  10      118.96      119.48      5.81 o 
   3   1  10       39.89       29.95      2.53 o 
   4   1  10       40.94       38.50      3.05 o 
   5   1  10      161.98      146.09      5.28 o 
  -5   2  10       18.74       16.74      3.15 o 
  -4   2  10      130.69      127.15      5.21 o 
  -3   2  10       79.21       78.68      3.77 o 
  -2   2  10      464.18      472.58      7.54 o 
  -1   2  10       43.18       48.00      2.68 o 
   0   2  10      408.28      393.67      9.06 o 
   1   2  10       82.45       70.14      5.22 o 
   2   2  10       37.67       35.85      3.59 o 
   3   2  10      202.84      173.50      6.23 o 
   4   2  10       43.71       38.07      2.86 o 
   5   2  10        4.54       -0.03      2.01 o 
  -5   3  10       23.47       24.70      3.66 o 
  -4   3  10       18.80       18.17      3.59 o 
  -3   3  10       85.48       89.18      5.66 o 
  -2   3  10      290.25      279.79      7.56 o 
  -1   3  10      168.93      160.26      3.86 o 
   0   3  10      179.15      179.22      5.76 o 
   1   3  10      827.67      804.07     15.34 o 
   2   3  10       16.23       16.99      3.26 o 
   3   3  10       56.11       57.75      4.28 o 
   4   3  10       11.82       12.28      3.05 o 
   5   3  10       27.98       29.85      4.08 o 
  -5   4  10       23.52       32.26      3.85 o 
  -4   4  10       83.71       87.91      5.90 o 
  -3   4  10       11.11       12.79      2.19 o 
  -2   4  10       85.00       79.26      3.14 o 
  -1   4  10        5.06        4.07      1.45 o 
   0   4  10      165.14      171.86      5.69 o 
   1   4  10      696.54      662.91     13.30 o 
   2   4  10      228.17      222.27      6.91 o 
   3   4  10       26.77       22.83      3.22 o 
   4   4  10       27.79       25.92      3.60 o 
   5   4  10       84.46       78.12      5.87 o 
  -5   5  10       16.02       16.95      3.49 o 
  -4   5  10      198.10      193.44      6.71 o 
  -3   5  10       21.00       21.42      3.30 o 
  -2   5  10       16.79       19.07      2.34 o 
  -1   5  10       34.90       34.05      2.18 o 
   0   5  10      117.73      112.83      4.70 o 
   1   5  10       74.78       69.23      3.57 o 
   2   5  10      203.31      187.66      6.35 o 
   3   5  10      183.59      184.25      7.30 o 
   4   5  10       24.96       31.59      3.93 o 
   5   5  10       25.56       27.81      4.31 o 
  -5   6  10        4.15        6.63      3.06 o 
  -4   6  10      336.45      329.62      8.75 o 
  -3   6  10       31.22       26.02      3.91 o 
  -2   6  10        6.02        8.93      1.91 o 
  -1   6  10       42.59       39.02      2.96 o 
   0   6  10       75.41       81.46      4.15 o 
   1   6  10      108.98      104.23      4.07 o 
   2   6  10      234.00      221.52      7.01 o 
   3   6  10       46.73       47.45      4.18 o 
   4   6  10        1.71        2.12      3.85 o 
   5   6  10      213.51      232.63     12.22 o 
  -5   7  10       37.35       43.08      9.62 o 
  -4   7  10      116.27      123.64      5.72 o 
  -3   7  10        2.97        3.19      2.08 o 
  -2   7  10       79.77       66.50      4.26 o 
  -1   7  10      106.79      101.22      4.29 o 
   0   7  10      128.94      124.96      3.91 o 
   1   7  10      195.26      203.84      5.54 o 
   2   7  10       44.99       47.97      6.61 o 
   3   7  10       44.04       44.36      4.18 o 
   4   7  10      157.33      156.40      6.85 o 
  -4   8  10      501.21      449.11     10.61 o 
  -3   8  10      119.57      109.77      9.49 o 
  -2   8  10       89.37       88.25      4.39 o 
  -1   8  10       48.80       48.88      3.37 o 
   0   8  10        0.32        0.48      1.35 o 
   1   8  10      250.22      250.67      7.51 o 
   2   8  10      143.79      148.39      5.09 o 
   3   8  10       17.78       15.60      4.24 o 
   4   8  10       94.31      108.52      8.92 o 
  -4   9  10      151.88      137.59      6.21 o 
  -3   9  10       45.83       48.09      3.94 o 
  -2   9  10      116.41      125.50      4.89 o 
  -1   9  10      251.39      235.84      6.50 o 
   0   9  10      176.03      182.76      4.48 o 
   1   9  10      581.77      586.85     12.68 o 
   2   9  10       30.17       33.86      3.63 o 
   3   9  10      148.67      156.52      6.67 o 
   4   9  10       42.05       43.48      4.78 o 
  -4  10  10      195.54      185.94      6.85 o 
  -3  10  10        3.82        5.56      2.38 o 
  -2  10  10      117.92      121.55      4.91 o 
  -1  10  10      408.20      389.37      8.76 o 
   0  10  10      285.58      247.38      5.77 o 
   1  10  10      211.03      234.75      8.88 o 
   2  10  10        3.20        3.47      3.15 o 
   3  10  10       45.75       47.08      4.32 o 
   4  10  10      100.38      107.91      8.29 o 
  -4  11  10      112.66      120.53      6.16 o 
  -3  11  10        2.61        2.50      2.30 o 
  -2  11  10       24.88       26.64      3.84 o 
  -1  11  10       16.65       16.60      2.53 o 
   0  11  10       60.55       55.75      3.25 o 
   1  11  10      590.50      587.77     15.93 o 
   2  11  10       21.07       24.52      4.15 o 
   3  11  10       92.86       93.27      7.04 o 
  -3  12  10       20.35       27.17      3.27 o 
  -2  12  10       40.22       47.86      4.22 o 
  -1  12  10       21.27       19.31      2.66 o 
   0  12  10        8.38        4.68      1.88 o 
   1  12  10       86.48       86.57      6.13 o 
   2  12  10       25.87       27.21      4.13 o 
   3  12  10       41.19       41.02      5.03 o 
  -3  13  10      108.86      120.04      5.68 o 
  -2  13  10       45.01       53.50      4.43 o 
  -1  13  10        9.49        6.85      2.24 o 
   0  13  10        9.64       16.19      2.59 o 
   1  13  10       36.33       29.15      3.05 o 
   2  13  10       15.12       12.15      3.53 o 
   3  13  10       51.61       58.22      5.93 o 
  -2  14  10       70.86       72.78      5.11 o 
  -1  14  10        0.17       -3.21      2.87 o 
   0  14  10        4.38        4.81      1.94 o 
   1  14  10       27.33       27.11      2.98 o 
   2  14  10       54.67       59.68      5.78 o 
  -2  15  10       64.47       80.53      5.24 o 
  -1  15  10       13.58       13.45      2.67 o 
   0  15  10       23.61       30.23      3.43 o 
   1  15  10        7.71       11.04      2.53 o 
   2  15  10       40.28       46.32      5.01 o 
  -1  16  10       83.90       91.97      5.26 o 
   0  16  10       43.54       46.64      3.36 o 
   1  16  10        9.91       11.81      2.68 o 
  -5   0  11        4.51        6.36      4.65 o 
  -4   0  11      211.89      228.94     10.40 o 
  -3   0  11        8.98        7.08      7.37 o 
  -2   0  11        1.53        5.02      2.77 o 
  -1   0  11      141.80      148.59      6.81 o 
   0   0  11      103.98      112.28      8.35 o 
   1   0  11       24.39       21.42      4.99 o 
   2   0  11      284.72      240.26     13.21 o 
   3   0  11      145.62      125.80      5.95 o 
   4   0  11       18.49       19.11      3.61 o 
   5   0  11        6.54        7.98      3.42 o 
  -5   1  11       13.72       13.52      5.13 o 
  -4   1  11       32.04       29.13      3.58 o 
  -3   1  11      100.32      106.57      4.82 o 
  -2   1  11      152.17      160.05      5.89 o 
  -1   1  11      209.77      207.05      5.71 o 
   0   1  11        6.30        5.37      2.65 o 
   1   1  11       13.08       16.81      4.62 o 
   2   1  11       53.83       50.46      5.17 o 
   3   1  11        6.82        4.52      4.39 o 
   4   1  11        1.66        0.21      1.82 o 
   5   1  11       93.78      109.65      4.73 o 
  -5   2  11       78.83       91.05      6.16 o 
  -4   2  11       20.05       22.17      3.24 o 
  -3   2  11      261.32      235.53      6.74 o 
  -2   2  11       40.64       38.84      2.71 o 
  -1   2  11      114.94      110.10      5.03 o 
   0   2  11        2.73        2.00      3.02 o 
   1   2  11      583.55      529.01     14.59 o 
   2   2  11      133.89      114.36      6.47 o 
   3   2  11        9.60        6.76      2.53 o 
   4   2  11        3.11       -0.91      2.37 o 
   5   2  11       45.27       43.72      4.65 o 
  -5   3  11       40.29       35.97      4.42 o 
  -4   3  11       16.39       22.37      4.01 o 
  -3   3  11        3.49        4.19      1.88 o 
  -2   3  11      342.78      338.18     11.58 o 
  -1   3  11       76.29       81.69      3.50 o 
   0   3  11      237.38      239.20      7.47 o 
   1   3  11      690.79      639.58     16.73 o 
   2   3  11      140.66      120.94      6.44 o 
   3   3  11      207.78      197.94      6.95 o 
   4   3  11       88.46       84.04      5.55 o 
   5   3  11       43.61       46.46      4.87 o 
  -5   4  11       43.15       40.46      4.45 o 
  -4   4  11      150.08      154.47      6.19 o 
  -3   4  11       50.74       48.84      3.22 o 
  -2   4  11       44.65       32.91      3.01 o 
  -1   4  11      126.82      121.93      4.82 o 
   0   4  11       99.75       87.84      5.37 o 
   1   4  11      752.61      735.08     12.57 o 
   2   4  11       14.10       12.31      2.65 o 
   3   4  11      125.88      120.10      5.59 o 
   4   4  11       19.86       23.34      3.66 o 
  -5   5  11       22.94       24.78      3.86 o 
  -4   5  11      145.14      150.79      6.10 o 
  -3   5  11       15.70       12.13      2.98 o 
  -2   5  11       18.36       18.51      3.38 o 
  -1   5  11      890.84      847.93     12.72 o 
   0   5  11      397.77      382.83     11.82 o 
   1   5  11      221.38      215.25      5.80 o 
   2   5  11      199.05      185.54      6.47 o 
   3   5  11       72.14       76.38      5.10 o 
   4   5  11      133.66      146.02      6.74 o 
  -4   6  11      150.25      157.17      6.30 o 
  -3   6  11       46.79       45.09      4.33 o 
  -2   6  11      153.14      146.32      7.71 o 
  -1   6  11      278.22      269.24      7.97 o 
   0   6  11       40.15       40.12      3.35 o 
   1   6  11      174.05      160.39      5.02 o 
   2   6  11       25.65       30.95      5.12 o 
   3   6  11      106.15      108.61      5.84 o 
   4   6  11      250.76      253.21      9.92 o 
  -4   7  11      204.72      199.31     11.68 o 
  -3   7  11       45.40       44.05      4.34 o 
  -2   7  11       14.95        9.94      2.53 o 
  -1   7  11       65.37       64.73      4.50 o 
   0   7  11      146.35      135.78      6.95 o 
   1   7  11       26.13       24.55      2.56 o 
   2   7  11       54.19       56.04      3.67 o 
   3   7  11       27.19       23.72      3.52 o 
   4   7  11       47.72       46.33      4.77 o 
  -4   8  11       61.52       55.93      4.91 o 
  -3   8  11      145.02      136.15      6.39 o 
  -2   8  11       34.46       34.64      3.26 o 
  -1   8  11       14.22       15.17      2.88 o 
   0   8  11       53.41       54.61      4.19 o 
   1   8  11      186.04      177.01      6.39 o 
   2   8  11       14.58       12.51      2.42 o 
   3   8  11        1.71       -0.06      2.48 o 
   4   8  11      346.47      387.61     14.16 o 
  -4   9  11      251.39      235.31     10.95 o 
  -3   9  11       28.35       27.22      3.81 o 
  -2   9  11       38.38       40.09      5.07 o 
  -1   9  11        1.00        3.77      2.30 o 
   0   9  11      192.04      194.78      5.89 o 
   1   9  11      173.36      165.49      6.59 o 
   2   9  11       67.42       68.61      7.56 o 
   3   9  11       17.55       29.76      4.82 o 
   4   9  11       31.62       31.59      4.44 o 
  -4  10  11      130.12      119.42      7.26 o 
  -3  10  11        2.13       -4.74      2.57 o 
  -2  10  11        8.93       14.30      2.63 o 
  -1  10  11        0.49        0.76      2.20 o 
   0  10  11      115.69      116.07      4.84 o 
   1  10  11      313.95      331.06      9.11 o 
   2  10  11       73.64       80.68      7.72 o 
   3  10  11       27.38       30.84      3.89 o 
  -3  11  11        8.39       12.72      3.33 o 
  -2  11  11        6.79        9.10      2.91 o 
  -1  11  11        2.09        4.05      2.07 o 
   0  11  11       96.70      106.80      5.81 o 
   1  11  11       72.33       74.52      6.08 o 
   2  11  11        7.46        4.90      3.34 o 
   3  11  11       17.84       16.16      4.08 o 
  -3  12  11       25.27       25.38      3.94 o 
  -2  12  11        6.97        6.68      2.78 o 
  -1  12  11       45.84       46.89      3.96 o 
   0  12  11       44.27       48.40      4.26 o 
   1  12  11       97.03       95.97      8.23 o 
   2  12  11      108.16      122.30      7.55 o 
   3  12  11       88.83      119.57      8.19 o 
  -2  13  11        8.86        6.80      2.96 o 
  -1  13  11       83.93       82.15      6.06 o 
   0  13  11      111.47       98.94      6.36 o 
   1  13  11       31.25       37.11      3.96 o 
   2  13  11        9.36        4.71      3.38 o 
  -2  14  11       16.54       18.10      5.08 o 
  -1  14  11       27.57       33.94      3.85 o 
   0  14  11        9.55       15.28      3.12 o 
   1  14  11        2.67        1.86      2.58 o 
   2  14  11        4.90        4.57      3.39 o 
  -1  15  11       40.19       38.04      4.87 o 
   0  15  11       31.70       37.87      4.08 o 
   1  15  11        3.76       -2.12      2.49 o 
  -4   0  12       24.14       19.52      6.66 o 
  -3   0  12       38.27       33.46      6.69 o 
  -2   0  12       20.84       13.07      3.41 o 
  -1   0  12       21.45       22.77      3.69 o 
   0   0  12      256.38      238.36     12.80 o 
   1   0  12        0.35        0.69      3.68 o 
   2   0  12      306.71      271.46     14.42 o 
   3   0  12       72.14       70.48      9.12 o 
   4   0  12        2.91        1.55      2.78 o 
  -4   1  12       35.14       39.14      5.59 o 
  -3   1  12      103.12       96.70      7.01 o 
  -2   1  12      125.04      117.30      4.67 o 
  -1   1  12        8.52        5.50      2.04 o 
   0   1  12       93.42       91.20      6.21 o 
   1   1  12       80.72       82.35      7.03 o 
   2   1  12      138.18      117.40      7.01 o 
   3   1  12      152.16      140.32      5.82 o 
   4   1  12       25.91       22.11      3.91 o 
  -4   2  12       79.83       89.16     17.66 o 
  -3   2  12       73.74       84.77     12.39 o 
  -2   2  12      165.25      166.32      5.48 o 
  -1   2  12      191.77      184.83      5.60 o 
   0   2  12      556.65      558.51     15.38 o 
   1   2  12       50.16       47.71      4.87 o 
   2   2  12       80.38       77.68      6.30 o 
   3   2  12       55.83       50.85      4.13 o 
   4   2  12      113.85      114.04      6.05 o 
  -4   3  12       15.62       15.86      4.58 o 
  -3   3  12       20.16       20.19      4.00 o 
  -2   3  12       18.05       17.08      2.52 o 
  -1   3  12      193.57      194.19      5.69 o 
   0   3  12      291.43      293.65     10.16 o 
   1   3  12      201.00      179.79      8.03 o 
   2   3  12      107.57      110.83      5.25 o 
   3   3  12       38.08       27.69      3.53 o 
   4   3  12       11.61       10.14      3.08 o 
  -4   4  12       13.47        9.33      7.49 o 
  -3   4  12       23.78       27.30      4.50 o 
  -2   4  12        5.30       10.43      2.47 o 
  -1   4  12       48.76       54.65      3.88 o 
   0   4  12      186.35      181.73      6.22 o 
   1   4  12       53.90       55.79      5.32 o 
   2   4  12      107.52       99.72      5.32 o 
   3   4  12      146.75      142.54      6.13 o 
   4   4  12       44.39       45.38      4.55 o 
  -4   5  12       84.76       88.00      7.41 o 
  -3   5  12       28.66       19.39      4.20 o 
  -2   5  12        9.63        9.73      2.71 o 
  -1   5  12      123.54      126.83      4.69 o 
   0   5  12       62.18       60.37      4.14 o 
   1   5  12      240.65      255.03      7.68 o 
   2   5  12       48.52       43.48      3.90 o 
   3   5  12       37.62       36.12      6.67 o 
   4   5  12       41.05       43.47      4.64 o 
  -4   6  12       38.72       34.34      4.60 o 
  -3   6  12       17.96       24.43      7.09 o 
  -2   6  12       67.31       68.75      7.63 o 
  -1   6  12      119.35      127.32      5.66 o 
   0   6  12      108.76       95.58      6.46 o 
   1   6  12        8.14        8.06      2.10 o 
   2   6  12       18.18       24.40      3.41 o 
   3   6  12       84.12       87.33      7.24 o 
   4   6  12       24.57       27.18      4.81 o 
  -4   7  12       97.50      101.26      8.08 o 
  -3   7  12       38.60       44.17      5.38 o 
  -2   7  12       16.06       16.19      3.16 o 
  -1   7  12      122.06      118.41      5.68 o 
   0   7  12       10.81        8.98      2.59 o 
   1   7  12       26.58       30.62      3.51 o 
   2   7  12       31.23       34.50      3.26 o 
   3   7  12        9.96        8.77      2.93 o 
   4   7  12      275.49      312.87     10.14 o 
  -4   8  12        5.96        3.11      3.27 o 
  -3   8  12       37.13       45.77      5.27 o 
  -2   8  12      241.44      229.14     13.41 o 
  -1   8  12      226.95      212.36     12.55 o 
   0   8  12       15.54       12.73      2.89 o 
   1   8  12       13.72       14.84      3.21 o 
   2   8  12        6.43        4.23      2.63 o 
   3   8  12       12.51       14.65      3.34 o 
  -3   9  12       44.78       48.14      5.69 o 
  -2   9  12       32.91       34.24      4.54 o 
  -1   9  12      385.92      367.59     10.18 o 
   0   9  12        8.68        8.37      2.65 o 
   1   9  12       36.88       38.49      3.88 o 
   2   9  12       34.13       31.94      3.87 o 
   3   9  12       43.53       50.86      4.78 o 
  -3  10  12        5.62        4.63      3.36 o 
  -2  10  12        4.39        1.04      2.53 o 
  -1  10  12      105.27      112.92      6.07 o 
   0  10  12      142.98      146.94      8.00 o 
   1  10  12      110.55      116.44      6.23 o 
   2  10  12       79.49       96.84      7.06 o 
   3  10  12       75.83       79.25      5.65 o 
  -3  11  12       51.41       68.27     13.01 o 
  -2  11  12        1.30        1.23      2.67 o 
  -1  11  12        6.89        6.43      2.74 o 
   0  11  12        6.95        0.36      2.67 o 
   1  11  12       97.44      100.77      5.91 o 
   2  11  12       24.77       20.92      3.56 o 
   3  11  12        9.96       12.38      4.80 o 
  -2  12  12       52.73       49.16      5.47 o 
  -1  12  12        5.26        5.50      2.66 o 
   0  12  12      189.09      188.90      7.38 o 
   1  12  12      108.41      102.05      7.26 o 
   2  12  12       75.51       87.04      8.28 o 
  -2  13  12        8.25       -0.06      3.92 o 
  -1  13  12        5.09        9.55      3.15 o 
   0  13  12      126.26      129.04      6.58 o 
   1  13  12      213.26      226.93      9.86 o 
   2  13  12        0.55        0.59      3.31 o 
  -1  14  12       35.36       42.03      4.43 o 
   0  14  12      153.57      165.37      7.07 o 
   1  14  12       38.27       39.29      6.30 o 
  -4   0  13        4.29        4.22      5.70 o 
  -3   0  13      284.54      304.33     15.84 o 
  -2   0  13        0.04       -0.35      2.81 o 
  -1   0  13      137.19      133.90     13.59 o 
   0   0  13      135.17      133.46     10.20 o 
   1   0  13        6.58        8.89      4.34 o 
   2   0  13        5.10        3.61      4.41 o 
   3   0  13       22.76       10.59      5.46 o 
   4   0  13        0.28        0.50      5.20 o 
  -4   1  13       95.23      112.94     12.62 o 
  -3   1  13      117.88      121.94     19.64 o 
  -2   1  13        3.00        5.38      2.45 o 
  -1   1  13        2.98        5.32      2.05 o 
   0   1  13      884.78      832.96     21.12 o 
   1   1  13       43.48       48.69      5.16 o 
   2   1  13       25.35       26.67      7.20 o 
   3   1  13       15.78       20.66      5.79 o 
   4   1  13        5.47        5.24      2.71 o 
  -4   2  13       89.31       78.89     10.86 o 
  -3   2  13        8.08        9.76      3.65 o 
  -2   2  13      131.53      138.17      7.37 o 
  -1   2  13       55.47       59.20      3.87 o 
   0   2  13      657.32      655.95     17.74 o 
   1   2  13      169.11      166.38      8.45 o 
   2   2  13       95.47       85.82      6.84 o 
   3   2  13      169.38      152.45      6.24 o 
   4   2  13       28.67       35.96      4.14 o 
  -4   3  13       36.47       44.02      8.93 o 
  -3   3  13       24.20       11.48      5.97 o 
  -2   3  13      158.33      147.01      6.31 o 
  -1   3  13       36.90       36.76      3.16 o 
   0   3  13      469.41      437.54     19.67 o 
   1   3  13       53.87       50.80      5.22 o 
   2   3  13       13.47       15.56      4.00 o 
   3   3  13       89.73       99.07      5.57 o 
   4   3  13       90.20       92.31      5.95 o 
  -4   4  13       79.50       63.74     10.35 o 
  -3   4  13        3.54       11.81      5.40 o 
  -2   4  13        2.07        3.02      3.21 o 
  -1   4  13       44.04       44.70      3.41 o 
   0   4  13       86.27       83.87      6.22 o 
   1   4  13        0.38       -0.28      2.68 o 
   2   4  13       97.07       91.38      5.37 o 
   3   4  13       54.89       65.97      4.93 o 
   4   4  13      120.68      126.03      6.82 o 
  -4   5  13       27.26       31.59      5.22 o 
  -3   5  13        9.42       13.43      3.93 o 
  -2   5  13       65.74       62.54      5.73 o 
  -1   5  13        9.72        5.73      2.63 o 
   0   5  13      255.26      271.06      9.59 o 
   1   5  13       80.28       88.18      6.63 o 
   2   5  13       97.32       92.45      5.46 o 
   3   5  13      156.08      163.00      9.55 o 
   4   5  13       12.15        8.98      3.42 o 
  -4   6  13       53.32       68.92     10.65 o 
  -3   6  13       11.95       10.27      3.86 o 
  -2   6  13       72.49       62.04      8.71 o 
  -1   6  13       16.62       16.70      3.10 o 
   0   6  13      134.00      125.40      7.08 o 
   1   6  13        8.96        8.68      3.26 o 
   2   6  13       14.23       15.57      3.51 o 
   3   6  13        8.38        8.51      2.95 o 
  -3   7  13        7.69        4.15      9.64 o 
  -2   7  13       22.06       13.13      5.74 o 
  -1   7  13       14.62       14.32      2.99 o 
   0   7  13       18.13       25.87      3.54 o 
   1   7  13        3.89       -1.81      2.78 o 
   2   7  13        3.06        1.98      2.57 o 
   3   7  13      116.07      121.64      6.78 o 
  -3   8  13       29.95       33.75      5.15 o 
  -2   8  13      132.71      131.99      7.52 o 
  -1   8  13       52.91       51.92      6.40 o 
   0   8  13       79.00       85.58      5.51 o 
   1   8  13       30.15       38.11      3.95 o 
   2   8  13       22.51       26.89      3.66 o 
   3   8  13       12.63       12.89      3.43 o 
  -3   9  13        9.81        8.75      3.85 o 
  -2   9  13      101.73      109.55     12.46 o 
  -1   9  13        0.38       -2.37      2.35 o 
   0   9  13       45.39       45.86      4.33 o 
   1   9  13        5.13        2.20      2.76 o 
   2   9  13       52.12       47.31      4.57 o 
   3   9  13       71.76       84.09     12.81 o 
  -3  10  13       40.95       48.01      5.87 o 
  -2  10  13       20.30       17.47      3.55 o 
  -1  10  13       79.39       83.13      5.65 o 
   0  10  13       47.11       46.54      4.51 o 
   1  10  13       30.81       27.46      3.70 o 
   2  10  13       28.65       26.01      3.81 o 
  -2  11  13        2.74        0.06      2.81 o 
  -1  11  13       10.02        6.71      2.87 o 
   0  11  13      118.67      117.33      6.66 o 
   1  11  13        6.21       14.76      4.13 o 
   2  11  13       97.59      117.68      6.76 o 
  -2  12  13       15.20       11.22      9.91 o 
  -1  12  13       30.43       26.92      3.80 o 
   0  12  13      357.04      385.35     15.78 o 
   1  12  13       64.56       69.07      6.32 o 
  -1  13  13       11.89        7.33      4.52 o 
   0  13  13      183.32      185.49      7.65 o 
  -4   0  14        8.44        5.74      6.01 o 
  -3   0  14        1.29        8.19      5.10 o 
  -2   0  14       15.07       16.06      3.91 o 
  -1   0  14       66.11       80.81      6.57 o 
   0   0  14        7.65        3.34      4.25 o 
   1   0  14       11.88       12.19      4.98 o 
   2   0  14       64.56       66.24      9.03 o 
   3   0  14      132.52      119.36     12.22 o 
  -4   1  14       25.97       31.20      5.64 o 
  -3   1  14        8.39       13.90      3.97 o 
  -2   1  14       81.42       69.17      4.38 o 
  -1   1  14      347.91      347.13      8.49 o 
   0   1  14      110.19      112.27     11.68 o 
   1   1  14       56.87       61.32      5.96 o 
   2   1  14       25.37       24.53      6.05 o 
   3   1  14        8.05        5.59      3.70 o 
  -4   2  14       36.42       38.26      8.48 o 
  -3   2  14       29.05       30.20      4.87 o 
  -2   2  14       28.12       35.64      3.41 o 
  -1   2  14       50.23       59.75      4.37 o 
   0   2  14      126.51      109.49      7.02 o 
   1   2  14      119.98      125.72      7.29 o 
   2   2  14       37.72       32.13      5.89 o 
   3   2  14       10.61        7.61      3.90 o 
  -4   3  14       24.43       33.24      8.30 o 
  -3   3  14       47.15       42.64      8.30 o 
  -2   3  14       65.11       63.25      4.92 o 
  -1   3  14       11.15       10.94      2.42 o 
   0   3  14       96.44      101.68      7.21 o 
   1   3  14      187.18      167.33      8.38 o 
   2   3  14        9.91       13.02      3.87 o 
   3   3  14       25.75       17.98      4.50 o 
  -3   4  14        0.81        3.00      5.56 o 
  -2   4  14       68.40       58.00      6.79 o 
  -1   4  14       52.01       59.29      9.39 o 
   0   4  14       82.78       87.73      6.65 o 
   1   4  14       35.97       38.49      4.89 o 
   2   4  14       13.21       17.35      4.17 o 
   3   4  14       41.20       45.97      4.45 o 
  -3   5  14       79.07       80.64     10.93 o 
  -2   5  14       28.13       21.29      4.60 o 
  -1   5  14      224.71      225.64     10.11 o 
   0   5  14        5.21       -0.81      3.84 o 
   1   5  14      102.22      105.99      9.45 o 
   2   5  14        4.89        1.76      3.21 o 
   3   5  14       44.87       46.48      4.64 o 
  -3   6  14       29.28       29.96      5.02 o 
  -2   6  14      163.33      166.22      8.48 o 
  -1   6  14       90.19       85.40      5.67 o 
   0   6  14        1.50        1.28      2.83 o 
   1   6  14       64.21       59.70      8.57 o 
   2   6  14       44.12       43.53      4.26 o 
   3   6  14       30.66       28.48      4.01 o 
  -3   7  14        0.67        1.49      3.62 o 
  -2   7  14      298.55      284.60     14.42 o 
  -1   7  14       36.49       34.02      4.20 o 
   0   7  14       19.61       18.79      3.26 o 
   1   7  14       36.98       38.59      5.10 o 
   2   7  14       26.98       25.81      8.93 o 
   3   7  14        2.36        7.47      8.21 o 
  -3   8  14       46.93       45.68      5.99 o 
  -2   8  14        2.68        6.47      3.16 o 
  -1   8  14       28.73       32.85      4.05 o 
   0   8  14        9.22        6.26      2.73 o 
   1   8  14        1.50        3.27      4.82 o 
   2   8  14       37.53       40.87      5.22 o 
  -2   9  14       70.35       76.71      6.88 o 
  -1   9  14      148.15      152.17     16.05 o 
   0   9  14      150.50      151.07      9.54 o 
   1   9  14       22.37       30.27      4.86 o 
   2   9  14        5.99        2.41      3.36 o 
  -2  10  14       24.31       24.91      3.99 o 
  -1  10  14       16.98       15.79      3.41 o 
   0  10  14       57.99       68.50      5.42 o 
   1  10  14       21.73       35.96      6.22 o 
   2  10  14       32.25       44.76      4.75 o 
  -1  11  14       37.04       41.16      4.64 o 
   0  11  14       42.02       39.47      4.52 o 
   1  11  14       51.70       54.19      4.60 o 
  -3   0  15       15.50        6.52      5.37 o 
  -2   0  15        1.32        9.18      3.66 o 
  -1   0  15      816.66      805.34     21.57 o 
   0   0  15        9.03        6.58      5.09 o 
   1   0  15        2.85        9.82      4.85 o 
   2   0  15        3.96        6.79      5.20 o 
   3   0  15       81.02       70.61     10.33 o 
  -3   1  15       34.88       34.74      5.22 o 
  -2   1  15       18.57       15.35      3.12 o 
  -1   1  15      235.13      254.87      7.41 o 
   0   1  15      255.37      238.98     10.14 o 
   1   1  15       11.11       11.66      4.18 o 
   2   1  15        8.80       16.77      6.89 o 
   3   1  15       19.42       25.72      5.25 o 
  -3   2  15        9.48       10.63      5.99 o 
  -2   2  15       14.14       12.35      4.49 o 
  -1   2  15      125.14      133.91      6.83 o 
   0   2  15       27.04       27.06      4.49 o 
   1   2  15      178.31      172.11      8.76 o 
   2   2  15        4.74        5.36      3.92 o 
   3   2  15      201.56      203.74     16.53 o 
  -3   3  15       10.01        5.56      5.82 o 
  -2   3  15       16.11       13.35      4.10 o 
  -1   3  15        3.91        3.72      2.24 o 
   0   3  15       21.49       22.61      4.20 o 
   1   3  15       42.85       44.00      5.37 o 
   2   3  15       53.62       47.09      5.82 o 
   3   3  15       86.90       93.39      8.17 o 
  -3   4  15       46.63       45.25      8.86 o 
  -2   4  15       22.26       19.61      4.59 o 
  -1   4  15        6.27        9.30      3.67 o 
   0   4  15       20.26       22.28      3.46 o 
   1   4  15       74.63       79.66      6.94 o 
   2   4  15      125.85      128.97      9.05 o 
   3   4  15       70.59       83.43      7.83 o 
  -3   5  15       67.08       69.33     10.35 o 
  -2   5  15       44.18       32.44      5.29 o 
  -1   5  15       72.66       71.07      7.04 o 
   0   5  15       61.75       60.61      6.30 o 
   1   5  15        6.89        3.05      4.44 o 
   2   5  15        8.66        9.61      3.89 o 
  -2   6  15       13.90        8.14      4.14 o 
  -1   6  15       32.31       37.69      8.45 o 
   0   6  15      101.32       95.82      8.82 o 
   1   6  15       58.09       67.50      9.77 o 
   2   6  15       11.01        7.73      5.16 o 
  -2   7  15       84.08       74.44      6.87 o 
  -1   7  15      128.03      112.30      6.78 o 
   0   7  15       13.36       11.85      7.19 o 
   1   7  15       41.51       36.29      7.88 o 
   2   7  15        4.67        7.83      5.20 o 
  -2   8  15      110.32      125.22     10.15 o 
  -1   8  15        1.98        2.86      2.93 o 
   0   8  15       22.32       24.62      3.84 o 
   1   8  15      108.98      118.30     10.83 o 
  -1   9  15       90.26       96.38      6.49 o 
   0   9  15        2.37        3.14      2.76 o 
   1   9  15       80.75      105.97      8.08 o 
   0  10  15       14.56        8.73      3.23 o 
  -2   0  16        8.41        5.91      3.84 o 
  -1   0  16      761.12      781.78     35.75 o 
   0   0  16       17.21       11.49      5.50 o 
   1   0  16       11.55        9.64      5.41 o 
   2   0  16       69.39       85.64     10.90 o 
  -2   1  16       33.45       36.12      5.44 o 
  -1   1  16       98.90      114.74      5.69 o 
   0   1  16        5.52        7.01      2.87 o 
   1   1  16       11.07       13.14      3.97 o 
   2   1  16       21.70       21.06      4.91 o 
  -2   2  16        3.17        2.09      3.67 o 
  -1   2  16       83.46       88.63      5.25 o 
   0   2  16       53.44       60.88      5.09 o 
   1   2  16       45.71       47.75      6.92 o 
   2   2  16      112.46      117.85      8.85 o 
  -2   3  16       17.43       13.55      4.37 o 
  -1   3  16       57.54       69.30     13.96 o 
   0   3  16       11.02       13.90      3.70 o 
   1   3  16       21.84       31.59      4.97 o 
   2   3  16       39.89       38.80      5.65 o 
  -2   4  16       41.60       38.81      8.68 o 
  -1   4  16       50.30       49.55      7.28 o 
   0   4  16       24.81       24.25      4.71 o 
   1   4  16       14.48       20.49      4.39 o 
   2   4  16        6.10        4.90      3.86 o 
  -2   5  16       28.98       25.21      5.57 o 
  -1   5  16        8.49       15.16      4.38 o 
   0   5  16       48.39       42.38      5.73 o 
   1   5  16       38.24       33.96      7.68 o 
  -1   6  16        0.75        0.81      4.04 o 
   0   6  16      209.66      217.47     10.59 o 
   1   6  16       77.53       63.68     10.18 o 
  -1   7  16       11.14       10.51      4.46 o 
   0   7  16       56.48       58.63      6.71 o 
   1   7  16       65.09       64.02      9.84 o 
  -1   0  17       91.65       93.31      7.98 o 
   0   0  17       63.99       76.16      9.25 o 
   1   0  17        2.00        2.27      4.95 o 
  -1   1  17       33.81       34.42      3.91 o 
   0   1  17        3.90        5.73      2.62 o 
   1   1  17       26.32       26.64      5.12 o 
  -1   2  17      151.65      146.49     20.66 o 
   0   2  17        6.03        8.29      2.70 o 
   1   2  17       14.90       14.73      4.50 o 
  -1   3  17       65.99       69.46      9.00 o 
   0   3  17        7.01        7.58      3.94 o 
   0   4  17       11.17       26.42      5.12 o 
                                                 
